# Supplementary material for: Metabolomics analysis of quality components metabolism during the growth process of pepino (Solanum muricatum) fruit
Source: Plant Signal Behav. 2023 Nov 17;18(1):2283363. doi: 10.1080/15592324.2023.2283363 (PMC10761028; doi:10.1080/15592324.2023.2283363)
Supplement: Supplemental Material [file KPSB_A_2283363_SM7198.zip › Table S1.xlsx]

## Sheet: Sheet1
Number	Metabolite name	Ion mode	Categories	A1	A2	A3	A4	A5	A6	B1	B2	B3	B4	B5	B6	C1	C2	C3	C4	C5	C6
1	Agmatine	Positive	Alkaloids	1573526912	2198925056	2466636544	1749787008	1747492224	1658354176	10938916	5382446	7915879	35864704	11912045	12270910	317457216	282005472	208873136	314993472	262963984	289023680
2	Betaine	Positive	Alkaloids	849584576	794271488	1006671872	794953664	760655872	908656768	712599680	310567424	349529696	366060128	366587456	618806656	380949760	301577696	393311616	400201824	407775072	418072736
3	Choline	Positive	Alkaloids	72185962496	72128495616	70842916864	68081053696	71675183104	74157031424	32929146880	32250210304	31903965184	32298690560	31748085760	32590088192	25316829184	25507133440	25881708544	23931551744	23474601984	26266343424
4	Feruloyl putrescine	Positive	Alkaloids	3441118	1062422	641775	622577	1081536	1034359	16803858	15708771	14941761	15952441	15574700	15123518	49497828	44921188	44777540	46770532	41451936	46160520
5	Lauramidopropyl betaine	Positive	Alkaloids	50907328	41069132	53319476	50407012	47133532	49723052	48356044	40337372	50800744	53449120	52387084	78319136	54253596	40602536	80849616	71566424	56660108	49991964
6	N,N-dimethyldecylamine-N-oxide	Positive	Alkaloids	552091584	584226496	536231520	552444864	590646400	579591616	547732224	548550720	541507264	552576448	528659840	567792128	582629888	584637120	568573248	602574592	572741568	524120512
7	N,N-dimethyldodecylamine	Positive	Alkaloids	3002342656	2455248384	3317872640	2920712704	2507152384	2600144896	3444274944	2728169984	2710686720	2540298752	3242810368	2725992960	2715144448	3081615872	3083000320	3183488512	3105901824	3170792960
8	Nicotine	Positive	Alkaloids	33974768	46978788	130504096	78559976	31545876	25648580	81162816	45975872	50648640	49846668	99851960	49114176	77488328	34669956	54794044	68451424	81672960	162971200
9	O-phosphocholine	Positive	Alkaloids	126212128	147759888	127293736	84361720	130172560	82149248	453777248	438670912	378913920	416192864	400293120	407502688	340400736	463742816	363353760	437779872	481761856	556077760
10	Phenethylamine	Positive	Alkaloids	237311184	291121088	290893504	732131648	358090240	263719184	81153080	276790400	658696000	376751808	555836416	228134304	1097150208	378057376	201259728	490908480	265747888	213713392
11	Phenylethylamine	Positive	Alkaloids	88633448	71132904	91988840	54788072	79466544	89212056	61269668	92995760	67178896	71021168	103364440	65765452	64454900	79512824	63782472	70489632	232883568	94406680
12	Piperidine	Positive	Alkaloids	691847424	692650752	773710272	669932032	715393792	701015744	260673296	230000448	230380368	391949056	231392736	253807216	821425088	818086016	904097664	856688640	858739136	894044864
13	Quinoline	Positive	Alkaloids	37788612	37738472	37385272	36536664	38411688	36110392	42916528	44443832	39706280	38934052	37569476	40237296	32842818	36449780	33350520	33161438	40571464	29905884
14	Trigonelline	Positive	Alkaloids	5633853440	5873070592	6216464384	6191629312	6057752576	6000920064	3536450304	3572130304	3412089856	3232367360	3271462912	3271723008	689370688	672904896	694345152	661836096	681441664	717424768
15	Tryptamine	Positive	Alkaloids	1104790528	1123757312	1107227904	1093315328	1039962624	1042656576	971459264	931450112	877492800	924807872	860643200	864426240	644097088	634598976	659678784	638861632	639489728	624213120
16	2-naphthylamine	Positive	Amines and derivatives	8482346496	8574104576	8473755136	8339019264	8071689728	8130947584	7422306816	7149384704	6818374656	7131143680	6599475712	6775393280	5498118656	5523247616	5800087040	5568747008	5653451264	5553499136
17	4-isopropylaniline	Positive	Amines and derivatives	312370464	314335616	283030688	373678400	85070520	358831360	272924352	347436544	416051232	314863296	301274784	337550304	320426688	468439168	306259328	341551776	379257952	455729440
18	Aniline	Positive	Amines and derivatives	74289208	305428704	45768732	169460496	103611392	85689216	148911712	105448880	161215728	197626368	210830704	55736096	325469760	55256048	54009000	164894240	294660128	167111280
19	Butylisopropylamine	Positive	Amines and derivatives	6194455040	6446559232	5833511936	3124238848	6207782400	5465995776	5958285312	6295596544	7163742208	6060666368	6784227840	6251868672	8134971904	7350510592	6069216256	6934615552	6957035520	9183538176
20	Dicyclohexylamine	Positive	Amines and derivatives	24174278	26813264	28057690	28322026	27419722	27031430	29677100	28596258	29313900	27409928	30147718	26762382	30071506	26409150	26647102	29865374	29710328	27421704
21	Melamine	Positive	Amines and derivatives	54761552	34969872	31986244	33476028	35940012	32929692	18348404	15551589	10589431	12846312	11522083	13545907	97866592	99233632	102448944	104651440	100464048	102633952
22	Metolachlor	Positive	Amines and derivatives	23562616	26640824	22864332	24895582	25193874	23465398	29687112	31118920	30170450	28859316	28719636	30529704	44613268	43577624	42905668	40733484	34552760	33720400
23	Myristamine oxide	Positive	Amines and derivatives	822195712	670061056	776972352	727304896	689769536	704715712	847089600	682153792	769290304	649981824	824148928	738744640	842854592	885608000	798530496	901902080	826750784	828655872
24	Octadecanamide	Positive	Amines and derivatives	39179840	5127926272	44529836	32517202	414243552	641758784	29137586	289049920	430750016	4789951488	89170720	426321536	1094876416	500078432	99625856	35975968	100755928	108106176
25	O-toluidine	Positive	Amines and derivatives	24923720	30403408	24017560	26768106	35973492	26109394	24764538	32273514	28295604	24151456	32359396	31451318	35613752	34940576	28541800	29140618	34444788	32498592
26	Serotonin	Positive	Amines and derivatives	2264941	1346875	345668	1730130	1921991	3256157	418023	479357	147353	35241	707242	110617	507235200	496032480	506749696	493168544	475173632	462242336
27	Tributylamine	Positive	Amines and derivatives	90315512	99151896	98775992	94469592	82863824	93393472	100536632	101438568	103536544	103342760	96037776	100543136	92738096	93238032	106732800	98431784	97996800	94947400
28	4-aminobutanoic acid	Negative	Amino acids and derivatives	463608416	516353632	518003552	545923328	556895552	577227264	638333120	638832128	626183232	639898432	630055680	649822272	746693504	715155136	752184320	699075584	682933952	706848640
29	Arginine	Positive	Amino acids and derivatives	89137488	154523376	235910400	149810272	146507504	142552240	593536640	266495280	289020640	361913088	256137328	271204192	6543870464	6488879616	6509807616	6465752576	6564556800	6415934464
30	Asparagine	Positive	Amino acids and derivatives	4941970432	5485667328	5560891904	5591087104	5649492480	5728584192	9789206528	9607145472	9592846336	9494259712	9444228096	9498900480	1118630400	1089896448	1074221696	1101765760	1108562816	1104156928
31	Aspartic acid	Negative	Amino acids and derivatives	6563554304	7379889152	7571198976	7460454912	7614140416	7984466432	15044044800	14847149056	14654988288	14999555072	13901087744	15211266048	59214659584	59807821824	58653450240	58287992832	56670494720	56425750528
32	Beta-alanine	Negative	Amino acids and derivatives	629812672	713277056	722848000	743126400	738168896	793279552	1468285184	1446558080	1417568384	1454795264	1359190656	1473843840	6086454272	6021080064	6122871296	5965738496	5772938752	5797899776
33	D-2-aminoadipic acid	Positive	Amino acids and derivatives	1320578432	1246125824	1252836352	1263289984	1241517184	1251045376	313554688	344570528	330336832	314019040	317464832	291029888	401356992	364153728	379524512	356901088	370559808	403674176
34	Dl-pipecolinic acid	Positive	Amino acids and derivatives	183923392	186857168	180491872	192858768	207445424	187896752	228309056	205360192	202609888	205360976	206007536	206479856	234924816	214634848	207696960	211145712	226606048	251978832
35	Glutamic acid	Negative	Amino acids and derivatives	5457897472	6156604416	6088762880	6249920512	6375511552	6841001984	7484921856	7387366400	7300996096	7392374272	7291677184	7563902976	8764387328	8615037952	8604504064	8150340096	8003675136	8220808704
36	Glutamylleucine	Positive	Amino acids and derivatives	32698434	25145486	17140444	1749493	1648830	1477054	16809532	23941744	21001188	25561756	28102484	26421244	39437468	37242520	39218212	40332136	40892752	39447016
37	Gly-leu	Positive	Amino acids and derivatives	466690	1182104	658644	543936	782571	628451	3301771	3477700	3128254	5038203	4143060	4184035	38223976	37392592	38661300	38832380	37060768	37483792
38	Histidine	Negative	Amino acids and derivatives	89829032	151510048	163463936	158003648	144785648	165039024	113892344	108978488	110925024	110183752	105172072	114992848	189180640	188824304	199940736	187490304	187006672	185088080
39	Lauryldiethanolamine	Positive	Amino acids and derivatives	3254519040	2038631936	2930574592	3038975488	2215556096	3102952704	3406193408	2673131008	2363437568	2085436800	3229731072	2631890176	3880828928	2909556992	2983162624	2971611392	2930810880	3835970560
40	L-isoleucine	Positive	Amino acids and derivatives	2360250624	2384991744	2551174912	2485382144	2504869888	2604494848	1272500096	1233637376	1201676032	1458163968	1143192704	1274539264	1259270144	1282425216	1447562752	1355140608	1311073408	1405698176
41	L-norvaline	Positive	Amino acids and derivatives	2686485504	2810255616	2894099712	2749656832	2812977408	2787562496	1749628800	1618221696	1644866048	1882536448	1681427200	1801971200	633548096	634594432	751541888	680462656	690790528	703735808
42	L-pyroglutamic acid	Positive	Amino acids and derivatives	8400103424	8641570816	9261230080	8882556928	9035353088	9343409152	4320744448	4319770624	4116673024	4359316480	4181200896	4376788992	502538176	457249120	579975744	570983744	484905120	582345344
43	Lysine	Positive	Amino acids and derivatives	38153616	67698280	70118424	57592656	65856944	54693104	114405848	108956920	111703080	171811408	109557472	118557032	562766592	565345152	591056064	577112768	588940224	593419072
44	Methionine	Positive	Amino acids and derivatives	54754524	72797104	67386160	64466060	70713392	64407776	240596304	215736656	246173184	233935840	228707328	221099184	448645792	447560640	429992000	424809664	451386624	463875680
45	Nepsilon-trimethyllysine	Positive	Amino acids and derivatives	326349728	403611968	404503808	379101696	407332320	433007168	391720288	387511776	353038688	390146784	356666048	364592032	728260416	712648128	723821376	717960192	752436224	725840000
46	N-methylglutamate	Negative	Amino acids and derivatives	216288800	235884688	231930832	228500768	234796064	256560880	99612592	96729984	104476648	96998944	93306768	99289880	88548328	92903136	84531472	80804072	80142304	88603744
47	Phenylalanine	Positive	Amino acids and derivatives	495761536	603458752	612497728	546356160	581282944	551331392	1199700736	1212803456	1128431872	1426052224	1090020096	1214845056	1109047808	1130686592	1301225600	1177206016	1186597120	1247522304
48	Pipecolic acid	Positive	Amino acids and derivatives	38131138560	34991611904	36104679424	35441451008	35555856384	36983971840	16370387968	16368181248	16676403200	16107191296	15750861824	16357160960	19616673792	19645931520	19744645120	19516839936	19572439040	19054237696
49	Sarcosine	Positive	Amino acids and derivatives	595465152	630042688	608718656	599264576	620032256	629921280	376415776	372229056	361560864	383274208	347764768	388319936	375755136	377882400	456618304	434775840	384003136	435242272
50	Serine	Negative	Amino acids and derivatives	564629568	582984576	605701056	604354688	594546496	645173568	709700416	764566784	819026624	729767488	752683392	768245952	316056128	313287200	366749568	325491520	332904000	318261920
51	Threonine	Positive	Amino acids and derivatives	988949568	1097145344	1103571456	1108691968	1101719424	1102392832	726667968	735666304	699140608	762413824	696128128	726580416	342591232	342729216	402543424	350292032	357537088	365737568
52	Tryptophan	Positive	Amino acids and derivatives	62287256	77938936	83381640	76483520	68852368	76698968	24542024	26466424	26550390	31851074	26646108	31864080	118745392	119346408	140146800	132314104	119403032	121504024
53	Tyramine	Positive	Amino acids and derivatives	630708352	745427392	624455424	578820992	582816448	485157600	559564928	319042592	121254216	224994336	159505312	142882064	580272320	582548160	589020224	575051584	589781952	575529152
54	Tyrosine	Positive	Amino acids and derivatives	232940016	268646464	257742592	248875328	246011072	248116528	99105504	93950264	93384912	147604080	94974440	121720104	297138336	298741280	375055520	339954272	307873408	330651200
55	2-hydroxy-2,6,6-trimethylcyclohexylidene	Positive	Esters	57690528	33547954	35224884	32022480	35005624	35125256	13246149	13145502	12823697	14365354	11004372	12195300	14467529	13050480	22787846	22185580	14496718	22047960
56	3-methylbenzoic acid	Negative	Esters	4766341	5326609	3532774	5313254	4151022	4002308	7782467	4323140	5505450	2539217	5020952	3978536	79486968	77608720	78745296	78516016	79339016	81929152
57	Alpha-D-glucopyranoside	Negative	Esters	0	165190	71155	0	0	0	572584	361803	173267	197010	36735	154934	484763680	489122720	519683392	475526880	469181632	493395712
58	Beta-D-glucopyranose	Positive	Esters	0	0	0	0	0	0	0	0	0	0	0	0	122269648	129093040	133365752	136778816	133289016	130044608
59	Dibutyl sebacate	Positive	Esters	166197472	158336592	166339616	170975856	180183328	159690768	166674160	156989632	167780144	160145760	154255616	165500736	162610768	182926080	172978560	177707216	169406912	185622592
60	Dimethyl terephthalate	Positive	Esters	26684870	24722318	24939068	25551276	27255816	25270514	22112632	23962378	25573030	22006380	22278584	24357708	24144882	23905312	24000632	22175176	24566688	21006614
61	Di-N-butyl phthalate	Positive	Esters	120919968	103643808	100539544	122143688	102812832	127506128	114153584	116648016	122623960	101671072	124078120	117093008	114084048	141635680	110254880	114267360	136563760	110884336
62	Dioctyl phthalate	Positive	Esters	76954368	69490152	80112576	73648176	84244992	69395216	77563832	71973456	78718584	78501512	85731248	76188448	69951488	77153248	89911048	84315176	85549560	77134384
63	Mehp	Negative	Esters	16302489	15403607	16024005	14796856	15153530	16448561	17780544	16994526	18929338	15733314	16956024	16457848	18243822	18457918	16755759	16545021	16782146	17392604
64	Trans-4-hydroxy-3-methoxycinnamate	Negative	Esters	2186777	2140481	2413505	1781663	2381879	2387200	4289936	3568444	3673207	3533360	4179193	4297960	19887704	19578816	19520968	19593062	19796442	19798368
65	Tri-isobutylphosphate	Positive	Esters	882055680	812166592	865297856	861147776	810718400	892732864	849480064	864468352	923016640	815707904	830176640	858778176	927471552	941662080	894466560	896613824	891254272	855480064
66	Tris(1-chloro-2-propyl)phosphate	Positive	Esters	120128344	115793800	127750248	117893296	120983512	148882704	130051480	128809808	124869128	126325584	128135000	136686144	125227464	133422672	134536432	135171280	133887320	127192536
67	Neobavaisoflavone	Positive	Flavonoids	0	0	0	0	0	0	868105	1057662	950989	1133126	1155966	1115643	17979008	16869630	17037868	16453690	17440482	16925002
68	Quercetin	Positive	Flavonoids	154218	0	0	0	0	0	0	0	0	0	0	0	17053372	17035428	17613638	18614986	18008470	16773916
69	1-myristoyl-2-hydroxy-sn-glycero-3-phosphate	Negative	Lipids	385301	208757	299667	165751	396533	249848	4350338	2149688	1550505	1372906	1061793	1071872	57955832	59641564	61495756	61820920	61005864	52970488
70	9-HODE	Negative	Lipids	34595520	49570464	62853012	51854692	59052616	58541232	70776864	69572032	76909344	84453256	66844052	64515232	82858744	75227320	81919080	78509024	78391680	92029416
71	9-HOTrE	Negative	Lipids	52908464	81195296	100757032	78894064	71073760	80684128	232975728	344812512	276894240	246862032	264379440	264991744	32714926	34051316	32696034	34668416	34659184	36271372
72	D-ribo-phytosphingosine	Positive	Lipids	179320896	81922840	129880096	173900032	95618168	121276416	175930912	141936480	122350576	93311896	198680240	140650400	117160888	151695168	187668784	208573712	219531520	310030304
73	2'-deoxyguanosine 5'-monophosphate	Positive	Nucleotides and derivatives	0	0	1732924	1064006	753280	713304	8256091	7103988	5931602	8190625	8444807	7451595	320227936	298973120	286785376	323049696	327093152	344642912
74	5'-deoxy-5'-methylthioadenosine	Negative	Nucleotides and derivatives	1135293	1007978	1109657	1283876	1026978	1337825	2355434	2035922	2222134	2536397	2153452	2094113	10231645	9113968	10031454	9813688	10205792	9699464
75	5'-methylthioadenosine	Positive	Nucleotides and derivatives	460675776	378478272	374635328	419014912	376793152	446330816	726366208	662757120	695091200	685731072	663324160	681213824	1907383424	1796800896	1819548672	1850232320	1782686720	1863266048
76	Adenine	Positive	Nucleotides and derivatives	1290763264	1301267584	1327880192	1190777344	1326229504	1250514048	768141760	789029184	793544192	791505344	783216896	828481088	1420553856	1414792064	1444696960	1423987968	1399516416	1488306560
77	Adenosine	Positive	Nucleotides and derivatives	228325248	278537984	282529568	264913040	269106432	202140832	370892032	396076640	405008608	391046976	450523232	383286624	667760384	735909312	680059456	730549952	752256704	678936128
78	Adenosine 5'-monophosphate	Negative	Nucleotides and derivatives	306508	114040	164101	682339	374736	132008	3181781	2551405	1462604	2828058	2169662	930834	155029104	159095232	143742400	148295312	142445376	154362736
79	Adenosine-3'-monophosphate	Negative	Nucleotides and derivatives	0	523542	298198	919426	0	0	8713982	3654391	5054103	6884269	5016068	6015719	284855200	248310928	246461488	254023408	253925920	256208240
80	Cytidine	Positive	Nucleotides and derivatives	18263768	20702618	20482872	19427720	20837528	19222630	11867084	12943330	11940249	11398173	13524801	11886204	85325320	85768536	80415608	79256400	82957552	82878048
81	Cytosine	Positive	Nucleotides and derivatives	36612948	200842864	215068048	203611680	214792112	207285888	181954560	180656240	184517584	173124176	190659072	179611504	745371392	769398272	884563392	753102912	787964864	757179392
82	Guanine	Positive	Nucleotides and derivatives	409785248	395934624	462336640	353361056	416986016	361066176	330707904	253825120	249553328	237313616	238110672	244480480	962295808	950718272	985884224	990929344	987414080	1022434432
83	Guanosine	Negative	Nucleotides and derivatives	182977760	198862288	180031072	177863344	216732384	175943136	119005112	136506592	130387144	124100632	127020040	129529936	544296192	529119424	541389312	519504160	496417568	537682944
84	Hypoxanthine	Positive	Nucleotides and derivatives	70051624	49003212	54280092	44191140	43662364	45523084	52452260	45929916	38628024	36749476	36054124	49916560	58702344	53437988	173111392	57400772	57915168	60700636
85	Inosine	Negative	Nucleotides and derivatives	25812768	17862406	17377402	20275954	18472910	15333716	15000815	17598638	14419423	13862530	15571593	15647104	24763476	23359984	71669480	22207204	24273178	24177818
86	N2,N2-dimethylguanosine	Positive	Nucleotides and derivatives	955999	794438	829549	689265	822516	831311	1188376	1560602	1350580	1091350	1413313	1178811	9461590	9639602	10304203	9442106	10053590	10080781
87	N6-methyladenosine	Positive	Nucleotides and derivatives	2295938	2412514	2218393	2091174	2311492	2098807	1114046	4409457	1167152	1185099	1119657	1237650	12279276	9631177	12095697	7061128	8187042	8277951
88	O6-MeG	Positive	Nucleotides and derivatives	9517336	11921704	8183962	12763527	9337813	9850910	3784608	5715172	3692208	3990212	3879694	2510154	21831886	21039758	23006166	20780026	21867530	22673414
89	Pseudouridine	Negative	Nucleotides and derivatives	22344342	19169820	20322066	20147312	22032912	20428210	10453115	8580760	7575410	9325554	9237653	9706739	32660766	32299452	36044544	34164088	32788234	33109092
90	Uracil	Positive	Nucleotides and derivatives	390424608	388429312	410084096	375480032	388196096	399225888	289617280	296910048	284179648	291508096	282289568	283660096	549472576	560889024	578265408	561258048	562999872	597557760
91	Uridine	Negative	Nucleotides and derivatives	457918688	440399104	443960256	435108480	452308640	452556384	345256224	349251232	332762560	328354112	331790880	344653504	747273216	744402432	774778240	749093504	742154816	756974400
92	Uridine 5'-diphospho-d-glucose	Negative	Nucleotides and derivatives	245274576	265763248	267774656	263005392	270348640	272200128	15132666	12154179	13695797	13270107	11215812	12528329	98611856	105781984	95158768	93507408	102993528	95045592
93	Xanthine	Negative	Nucleotides and derivatives	16452723	11517458	13299152	20169226	11361751	9998754	9400609	9334885	9143533	8566652	9793346	8815565	10830712	10070228	25645390	12419671	11333984	16139109
94	Xanthosine	Negative	Nucleotides and derivatives	4936594	3283668	3686848	4142840	3758777	3597644	4077340	3789663	3778742	3595079	3528056	3891182	22253982	20852596	21162198	21466810	21834884	21902460
95	1,4-cyclohexanedicarboxylic acid	Positive	Organic acids	417223232	308092192	355263488	347779744	343280512	338337472	148333232	147419680	381522656	420858272	142028464	135952992	554178752	167616256	180242128	160291360	738500480	692962624
96	10-hydroxydecanoic acid	Negative	Organic acids	41992564	40904740	40273264	29335038	43416720	41988864	30550018	42825388	44507008	42922300	43314600	37759336	40747672	39876132	37911656	30905728	40311016	36396944
97	3-hydroxycinnamic acid	Positive	Organic acids	992983	438325	212999	269558	202709	222707	327544	544721	926323	716617	180598	158135	79298240	78130912	86000432	79144392	81720384	79626432
98	4-methylphthalic anhydride	Positive	Organic acids	324817856	335894880	311443744	381915104	337135552	349883328	309506656	323175008	318345152	320511648	322438464	306865216	338819776	313183104	290519680	288030112	301957536	266999856
99	4-pyridoxate	Positive	Organic acids	14622989	13301929	13801999	13042303	13681101	14070254	8188396	9395980	8311802	8010848	7742279	8336908	19631178	19435512	18840270	18240300	17984406	19464452
100	4-vinylphenol	Negative	Organic acids	1545430	1420440	1239571	1174683	1192419	1352147	4944886	4311746	8066727	3808692	4233690	3940956	919547008	916073024	938069760	936638400	962594176	964678720
101	9-(2,3-dihydroxypropoxy)-9-oxononanoic acid	Negative	Organic acids	459826432	513006208	416389536	469957504	477707136	543310592	115162704	110893688	131512848	100844056	113296784	110866144	116015184	131171384	109341520	115568880	98907072	134010368
102	Azelaic acid	Negative	Organic acids	16464576512	17295384576	16442857472	16636749824	19201142784	15639982080	6019770880	5923118592	5726974976	6030912000	5411953664	5939795968	1484971776	1389212160	1389601408	1500802304	1346107904	1865206400
103	Caffeoyl quinic acid	Negative	Organic acids	148361856	35726064	23810372	32378202	28749984	26307718	12017133	7075613	3587632	9920997	4300524	3887723	298019008	276428192	297923136	257758160	266861472	274553600
104	Cis-aconitic acid	Negative	Organic acids	119402976	110688408	130837912	103166944	109108056	103101240	463200288	433696384	405664800	453027392	417725504	449398048	492249920	524119584	502376768	461376224	529656352	490829728
105	Citric acid	Negative	Organic acids	11775152128	8852609024	8715757568	8366588928	8769740800	8818916352	23660775424	25656406016	26579150848	26404409344	24838076416	26019463168	11990865920	12262309888	12360603648	11777223680	12625649664	12587760640
106	D-(+)-malic acid	Negative	Organic acids	30070360064	28306907136	28115261440	29182046208	29545398272	31216578560	47145648128	45877276672	46121127936	48152252416	44644274176	46580465664	6762307072	6538324480	6578036224	6499100672	6949100544	6595245056
107	D-mannose-6-phosphate	Negative	Organic acids	1127286400	1373750912	1354666624	1146848000	1366712832	1171213824	2704416512	2698827008	2862693888	2728759808	2662390016	2891340800	1365680896	1368529280	1269825664	1348362624	1351981824	1311860736
108	Dodecanedioic acid	Negative	Organic acids	79580104	71858112	77284448	78847976	78898640	76064296	70615448	70709672	77017184	68022224	64856300	62848248	518802016	483950752	418680192	482911648	446975456	537016640
109	Dodecylbenzenesulfonic acid	Negative	Organic acids	1582420608	8043639296	2311471616	1375351168	6492564480	12906423296	4562871808	15011514368	4388068864	41514582016	1848408704	4650735104	10383408128	10135764992	2406951424	1724123904	1833969024	1769870208
110	D-saccharic acid	Negative	Organic acids	47087534080	35679993856	36735819776	34236248064	35568164864	36811169792	4073392896	3936467968	4207385088	3898490880	4062781184	4286971648	3439737344	3512875776	2757499136	3193687808	3368946176	3104833536
111	Erucamide	Positive	Organic acids	436562880	444971808	432139424	413153568	419701248	516620064	471891872	445348768	446663648	496852960	472526976	423776608	496391072	644287232	567121088	507346336	471138400	524285664
112	Gluconic acid	Negative	Organic acids	7955453952	8029705216	8343507968	8216274432	8208395776	8649240576	3760317184	3714975232	3674053376	3698758912	3739061504	3785737216	6863428608	6695788544	6615170560	6888425472	6367958016	6862787072
113	Glyceric acid	Negative	Organic acids	423402144	374973792	373794144	392145504	365577120	357954944	821323328	934300544	809238976	876511488	820577664	992299328	754279808	657717120	680866688	709513216	655046336	664724032
114	Glycolic acid	Negative	Organic acids	330831648	347388704	319143104	312780960	330830720	361632640	421532480	271353856	218916560	219083824	214704816	575408128	581504256	564599552	637482688	733569728	567207232	610908800
115	Guanosine 5'-monophosphate	Negative	Organic acids	1221881	1672830	1343235	829271	1524452	794895	18913348	17188144	15178223	17048044	14624303	13947797	55738372	58536236	54387752	51664192	52794504	64517380
116	Lactic acid	Negative	Organic acids	1244092928	2308044544	3026110208	2720757504	1316514560	1965012224	1661594624	2568493056	2886058752	3847564288	3132406784	2845607168	2241514240	1334013440	1965065984	3108658432	1813897344	2392047360
117	Malonic acid	Negative	Organic acids	37768952	37460056	38078644	37704012	41982812	40250544	120946504	198497776	154449488	160292080	151111136	189048656	294988928	219174304	245986832	178786880	176357424	204968736
118	Mucic acid	Negative	Organic acids	848281536	170934656	75576072	82951848	102788352	85922880	13536816	9287301	5737245	8286078	5985496	6729583	32993610	34031148	31664722	36670356	36708908	33832412
119	Phthalic anhydride	Positive	Organic acids	154447776	133257784	135943488	152773360	143187888	151551584	148521296	132670880	140878560	113492968	148530496	141666688	128744632	147570448	126626784	154660480	160050672	139764432
120	Pimelic acid	Negative	Organic acids	81170800	76984368	77028080	75880672	74559656	80399016	133075976	119576760	111506920	118572624	117847184	119422768	50416648	48297000	52555132	55748272	53723900	56425588
121	Prop-2-enoic acid	Negative	Organic acids	243880	3029112	181170	68292	209235	3426585	4770682	4299392	8265225	3495444	3437615	3154684	1338056576	1310732160	1394405248	1307370624	1369236352	1250395520
122	Sebacic acid	Negative	Organic acids	87232184	76609344	82794432	88000808	80989808	76689848	81208944	71250664	77576168	83341768	78499768	69677448	81038432	72758528	86454424	1167914880	81883592	100095840
123	Suberic acid	Negative	Organic acids	238072816	238389904	256643744	227328800	246939760	229863920	259914384	249555008	256906640	254290688	271207552	257901760	179240112	173836768	189044368	210229024	185847136	223758928
124	Succinic acid	Negative	Organic acids	1644853504	1478169472	1514182912	1473015936	1519114112	1535159040	1244638208	1315968896	1227369856	1316385792	1203673472	1338717824	1270827264	1254133888	1303781120	1519823360	1205004288	1372254336
125	Threonic acid	Negative	Organic acids	1264517120	1274863488	1311746944	1314280448	1318810880	1376921728	6549132800	9761231872	7443455488	7699134464	7284763648	10383366144	5958403072	6760800768	6641050624	10347282432	7103199744	7053552128
126	Tridecanedioic acid	Negative	Organic acids	121284360	120554520	113943064	118292584	122800568	123013640	117516648	110909264	121420504	116422800	109658808	110334776	112800976	113512216	119954632	122327928	112801664	122180120
127	Trihydroxycyclohexanecarboxylic acid	Negative	Organic acids	853569088	266499632	118355888	264298080	165472976	162898288	70249248	37492756	25429764	44518036	33460936	27822038	844912064	970933312	991636352	1029819264	896659584	995605952
128	Undecanedioic acid	Negative	Organic acids	103701312	96753832	94036896	105610512	91671392	94760648	123149320	80779760	83843592	79521440	76553112	75891048	78230672	76739440	95660464	77895288	76089432	95458640
129	(1e,4e)-1,5-bis(4-methoxyphenyl)penta-1,4-dien-3-one	Positive	Others	0	2429	127214	0	0	0	0	0	0	0	0	0	13571256	13015690	12513152	13174174	12723182	13217111
130	1,3-diphenylguanidine	Positive	Others	95264424	126635632	107098616	115366992	122345392	120194432	214479008	216358544	232737520	248161360	199824016	230607040	228700240	216636736	242449600	228424992	235062592	242824816
131	1-dodecyl-2-pyrrolidinone	Positive	Others	18319202	119390936	27710788	18195270	46773212	60989296	24369102	36416524	49359464	139188784	22571962	42479916	48186644	33711168	24423354	21673142	21797766	21924830
132	2',6'-xylidine	Positive	Others	755194816	782710720	731903424	339159648	734166912	889427456	863541312	801383808	884825472	688952256	871121536	819182784	898706816	841738624	827634240	836603392	846750720	824914752
133	2-hydroxybenzonitrile	Positive	Others	34545600	23552296	19903244	18306990	19977474	16017874	6297756	8879628	3029613	7069077	10748139	4127616	27147688	31688882	25017066	30551016	26708716	25107070
134	2-ketogluconic acid	Negative	Others	730120064	709714176	739488128	727302784	758748288	652288064	625117376	608016320	654285248	640133056	619316608	598525760	886912640	955008192	868219200	914147200	886826944	905035648
135	2-methylindole	Positive	Others	46003180	45884380	45166912	45431708	44081452	43633380	41941384	37902596	37403028	38102256	36199616	35542924	30019674	31842550	33418118	31262976	32772444	31175672
136	3,6,9,12-tetraoxatetracosan-1-ol	Positive	Others	29829928	150024576	22805828	21052462	150450560	174913168	21434602	68626184	103778360	234156400	21225942	114338648	140030624	73434624	26415548	24945058	27225590	25242094
137	3-indoleacetic acid	Positive	Others	492460	765645	538573	1194882	838090	844252	966238	1637139	1037969	541723	647897	560084	13206281	13560864	14542651	13504343	15306451	14335381
138	4-(dimethylamino)pyridine	Positive	Others	333843232	373096448	258999488	178215504	355795264	322329536	179787648	70037568	301966528	450351840	72644696	248602752	120748096	140443072	258469024	320302912	345507584	307663488
139	4-hydroxybenzaldehyde	Negative	Others	34652316	31836872	38070864	35717468	26598246	30514974	23296520	32021974	25777264	22863670	32111972	26579536	55380084	65975144	44447576	37301108	46432656	57883340
140	9-fluorenone	Negative	Others	7695345152	7971329024	8237889024	8128572928	7872241664	7985841152	14181321728	13977281536	14075300864	12915372032	12902708224	13457609728	4760744448	4884631040	4640586752	4591649792	9728982016	4618697216
141	Ala-ile	Negative	Others	10518899	4684504	4832746	4490759	5532224	5231554	1105522	1024858	1079318	4179186	1406744	1035548	26651758	26332012	29776994	27697596	27872524	25805750
142	Benzothiazole	Positive	Others	60840664	58347580	58119432	60924496	55001216	58731076	54458780	46262004	57002996	43978272	36917468	39615940	54203436	48958216	61250752	52535688	35923048	37937028
143	Bisphenol S	Negative	Others	20825268	24656264	23018038	25616516	25272196	25512884	27000992	25770916	27122668	23503008	23102494	28553894	26140110	23461488	26332888	26102388	21538032	28135936
144	C10-LAS	Negative	Others	720923904	765482560	638184384	625716416	771681152	1149659264	948564416	1401239680	962080768	2770612480	700488384	1101088000	1276708352	1166405120	886512640	772499712	815805248	904603776
145	Canrenone	Negative	Others	2217425408	14983622656	2732382464	974171968	6534159360	11905740800	8878484480	20623874048	7920608256	48743374848	1879861120	6189087744	15005606912	14709846016	2394134528	1376938752	1317232000	1573898368
146	Glycerol 3-phosphate	Negative	Others	63578324	83915400	66255932	46065108	71097552	36147488	1793692672	1831212800	1825567104	1756782464	1819390336	1834609536	482532352	476184320	494808832	476126816	455181408	644552448
147	Indole	Positive	Others	41138724	44308112	39670132	33518546	38003880	31744414	35900856	23913984	13165706	19264904	17786626	16185345	38483400	37933840	38818032	39522708	37358432	39733608
148	Orthophosphate	Positive	Others	1609226752	1532152832	1543639552	1586912640	1530848256	1634901888	1584046720	1558171648	1680542592	1534928256	1578812160	1645038208	1535344128	1600086656	1502672640	1539244800	1563785472	1490986240
149	Phenylacetaldehyde	Positive	Others	280569536	515323648	422180544	378337792	274223776	234060480	559521024	324670688	101924296	214922272	158971664	140392656	570863616	564236608	566771200	549969344	562888448	559860864
150	Phosphoric acid	Negative	Others	5324918272	5182904320	5417088512	5297469440	5547142656	5188797952	5657573376	5425446400	5367530496	5264512512	5480530432	5309300224	5149061120	5173904384	6041667072	5397443584	5267867648	6293411328
151	Tetradecyl sulfate sodium	Negative	Others	331068064	2118864640	524495840	275705920	1275290624	2768910080	325607008	3390969856	926988160	12732818432	424287904	1046929920	2156924416	2235146240	448138944	420286976	312483040	350401952
152	Trichoverrol A	Positive	Others	8056220	21702562	9912134	8657183	20971888	44765492	7582384	48191252	16627483	167847568	7302012	47949860	79856104	40585816	15248230	12156917	7940638	9017486
153	Uridine-5-monophosphate	Negative	Others	11017633	12344542	12381426	7386515	10922017	6424694	53351380	34359520	37995960	39504580	38212748	40699940	638140224	603534848	613699520	583166208	603286912	609623040
154	2,6-di-tert-butyl-4-nitrophenol	Negative	Phenols and phenolic acids	294899136	278056448	284380480	389506272	302435616	297071616	255153584	260700608	262534576	257510640	327020544	240565008	255633184	270769888	273327360	257986080	355557280	331830048
155	3-p-coumaroylquinic acid	Negative	Phenols and phenolic acids	21894492	15221333	15136282	15662813	14612660	14836611	1996051	1922288	1567729	1714615	1438982	1718616	24589626	23919174	23565742	19400624	23025040	22749258
156	Benzoic acid	Negative	Phenols and phenolic acids	39115100	36712084	36244692	36150928	38705708	37908232	66670136	62770960	61995872	66339836	64007024	64152964	35517444	34394176	34333104	33346844	33339296	32674710
157	Caffeic acid	Negative	Phenols and phenolic acids	23404934	19138000	16581394	19191120	19616808	17109174	47573360	30916612	28057924	33929420	30058948	34303452	772112512	765135168	783142208	753673856	776578624	796114496
158	Chlorogenic acid	Negative	Phenols and phenolic acids	1650651904	213142048	61641980	98832984	151242928	100777928	43113084	27433242	19604282	30068088	33518390	23515828	391983904	338555776	273993728	292114272	311366240	310290688
159	Coumaric acid	Positive	Phenols and phenolic acids	33863960	10678182	17341542	16088372	13183358	13629593	11611542	10727887	13151752	7421756	5249435	7368362	1356138368	1153669120	1256079104	1220362880	1209666176	1247560704
160	Dinoterb	Negative	Phenols and phenolic acids	29257840	32235776	33371784	55969576	91701904	60163776	28584196	35574204	61767044	86762000	87546264	38290456	28169588	30559740	155900336	36813368	48581444	60945176
161	Epigallocatechin	Positive	Phenols and phenolic acids	60230168	42999152	44665260	56395212	49791028	67392184	102773264	79050000	91671232	81365832	61365896	79242856	105720672	95529016	98671664	130600088	94144320	126404752
162	Maltol	Positive	Phenols and phenolic acids	3051014400	696459008	427835840	569176704	570122048	444290624	32932346	20157066	18008876	24485878	34400632	17478772	318166016	328827296	313212896	312380032	307953024	308145888
163	Oxy-1,4,5-trihydroxycyclohexane-1-carboxylic acid	Negative	Phenols and phenolic acids	5114460	4920843	4880057	3976966	4087651	3499580	19905758	14173672	24809000	12204743	11827674	12589983	2046296576	2029275520	2098284032	2076737920	2120098944	2109234304
164	P-coumaric acid	Positive	Phenols and phenolic acids	3049295616	2855752704	3019874560	3000062464	2869241344	3067163392	5470673920	5889814016	5731049984	5641146880	5278677504	5382492160	8925913088	9095110656	8873231360	8904953856	8948853760	8812662784
165	Pyrogallol	Negative	Phenols and phenolic acids	93985398784	92451864576	93590265856	93831585792	95824470016	95858802688	68256739328	67764871168	63275212800	68840349696	68147822592	71476961280	4796200960	4622159360	4609675776	4763468288	4646449664	4749856768
166	Quinic acid	Positive	Phenols and phenolic acids	14666851328	3231247872	2007348992	2709455104	2802178560	2215814656	163214240	105685424	90958864	129103192	166236880	94908120	1422777088	1496096256	1455399296	1454280704	1438765824	1479974400
167	Rosmarinic acid	Positive	Phenols and phenolic acids	1012836	594808	373814	192590	281320	1208977	2572317	1001454	607956	1272377	648454	1508822	91722648	87279288	82458296	96610288	87417840	98806280
168	Trans-caffeic acid	Positive	Phenos and phenolic acids	353988544	401129536	410820672	397871328	362395488	363272928	397903232	334621184	708837760	283855712	492439392	560365376	476582080	457252736	510425600	616247488	543325888	497422912
169	1,6-anhydro-B-glucose	Positive	Sugars and alcohols	114662768	117253160	116650192	203957024	104693480	112018800	354439168	377003488	370501600	342168864	332375104	343590272	260487712	250610688	244771024	248325296	231042224	234728864
170	Allose	Negative	Sugars and alcohols	1195130496	929806400	988298240	960628096	936516480	962611712	1166767232	780619840	650042816	642167488	1120041216	758389952	468087072	433999680	390876352	545756288	562534272	494246208
171	Caffeic acid hexoside	Negative	Sugars and alcohols	49124384	20768344	16259460	17653122	19720490	17609614	15576620	14757925	15842878	13318291	11865665	12269631	982473344	979819072	954340160	966364736	937908672	986738496
172	Coumaroyl hexoside	Negative	Sugars and alcohols	7567418	6649416	6007296	6559632	6805798	7514388	10596021	10429182	11700962	10256977	9357014	8862519	2187795456	2432851712	2461273600	2689864704	2291107072	2509385984
173	D-(+)-melezitose	Negative	Sugars and alcohols	9374755	10916233	16009106	11945204	1761888	9540447	29628048	25661600	25403300	27262792	24433638	25352690	141527968	132557280	134462960	124814600	144467728	128977320
174	D-(+)-trehalose	Negative	Sugars and alcohols	3108875	3329457	2848815	1779397	2167686	3269139	8460055	2091327	3354156	2126321	1748065	4865303	65447516	83382864	32133018	62220416	87240064	48852904
175	Glyceraldehyde	Negative	Sugars and alcohols	1041994624	1046094848	958755264	1039090624	1013917568	1056938560	1691143936	1670952320	1660827136	1602550528	1590234240	1747499136	1089894528	1050286144	1083043072	1088510208	2044019584	1086394368
176	L-sorbose	Negative	Sugars and alcohols	1250479104	1441697920	1320204416	1565531008	1560689152	1189929856	3091802880	2180919808	2177080064	2547147264	2009844480	2192709888	1469759616	2260287232	2183902976	2449924352	1481463552	1427798400
177	Maltotriose	Positive	Sugars and alcohols	2379110	3268872	1180185	249487	182836	2908438	6375482	5401787	1991679	4734708	1622891	5905646	24730250	26237722	26282052	23482422	25831142	23999872
178	Melezitose	Positive	Sugars and alcohols	56045408	56573320	59686684	57401676	55198520	58158448	241703008	257319584	239806576	220774528	242978320	234845536	474361344	474239808	467984768	477548096	448547360	474177792
179	Melibiose	Positive	Sugars and alcohols	894528832	791143616	846597952	924121536	783779072	888526784	1494895104	1605166592	1461742080	1430315136	1474916352	1429904512	1515146880	1315215104	1470660352	1394495744	1527367040	1509393920
180	Oxypurinol	Positive	Sugars and alcohols	16926866	15251489	14215508	19526652	18153230	18623950	16395840	16904624	16117590	25812556	17982086	16639232	33466268	31618622	30962514	32198750	32229648	28029716
181	Sucrose	Negative	Sugars and alcohols	1856761728	1655230720	1897639168	1865345792	1641653248	1782710656	6418458112	5478756864	6869114368	6683156992	6167191040	5510276608	54846533632	55416688640	56040460288	53552480256	57502199808	54119268352
182	Turanose	Positive	Sugars and alcohols	1078525312	983013504	994895616	1057829376	941959552	1091231872	2051663616	2253289216	2144683264	2014302208	2106434688	2101480448	3948091904	6835713536	3665954816	6684716544	3847570432	6273850880
183	Dehydroascorbic acid	Negative	Vitamins	118373384	203955136	145471200	139139776	96517296	102040496	630275008	581101120	545968704	601502016	556990400	495674208	2034009984	2128778496	1764319744	1409794944	2372444160	2068732288
184	D-pantothenic acid	Negative	Vitamins	120086304	99318248	104626544	99289336	107473184	108458672	134555040	125230352	119996056	125682552	112493848	124141344	182354224	176999776	188954016	182506432	184321104	180972960
185	Niacinamide	Positive	Vitamins	243523552	231508288	250197680	225029984	249557168	261034912	218284864	189801488	215682256	187468608	183148896	586427712	244028048	202313808	217416736	240605984	218190608	280588416
186	Nicotinic acid	Positive	Vitamins	135452032	179138672	184394432	156900912	190466768	154513680	189444864	166792096	185627488	186343680	180722432	177563024	716382080	762307968	723984320	767842304	800689088	747562368
187	Pyridoxal	Positive	Vitamins	397540224	386427392	421330592	437084480	396143776	445764608	164765344	163906368	164750992	160942880	156770272	160038544	45367780	45763976	48573264	47759104	49466816	52255480
