# Supplementary material for: Metabolomics analysis of quality components metabolism during the growth process of pepino (Solanum muricatum) fruit
Source: Plant Signal Behav. 2023 Nov 17;18(1):2283363. doi: 10.1080/15592324.2023.2283363 (PMC10761028; doi:10.1080/15592324.2023.2283363)
Supplement: Supplemental Material [file KPSB_A_2283363_SM7198.zip › Table S2.xlsx]

## Sheet: Sheet1
Metabolite name	Categories	Type	A1	A2	A3	A4	A5	A6	B1	B2	B3	B4	B5	B6	C1	C2	C3	C4	C5	C6
Methionine	Amino acids and derivatives	sig	54754524	72797104	67386160	64466060	70713392	64407776	240596304	215736656	246173184	233935840	228707328	221099184	448645792	447560640	429992000	424809664	451386624	463875680
D-2-Aminoadipic acid	Amino acids and derivatives	sig	1320578432	1246125824	1252836352	1263289984	1241517184	1251045376	313554688	344570528	330336832	314019040	317464832	291029888	401356992	364153728	379524512	356901088	370559808	403674176
Arginine	Amino acids and derivatives	sig	89137488	154523376	235910400	149810272	146507504	142552240	593536640	266495280	289020640	361913088	256137328	271204192	6543870464	6488879616	6509807616	6465752576	6564556800	6415934464
O-Phosphocholine	Alkaloids	sig	126212128	147759888	127293736	84361720	130172560	82149248	453777248	438670912	378913920	416192864	400293120	407502688	340400736	463742816	363353760	437779872	481761856	556077760
NEPSILON-TRIMETHYLLYSINE	Amino acids and derivatives	sig	326349728	403611968	404503808	379101696	407332320	433007168	391720288	387511776	353038688	390146784	356666048	364592032	728260416	712648128	723821376	717960192	752436224	725840000
TURANOSE	Sugars and alcohols	sig	1078525312	983013504	994895616	1057829376	941959552	1091231872	2051663616	2253289216	2144683264	2014302208	2106434688	2101480448	3948091904	6835713536	3665954816	6684716544	3847570432	6273850880
Guanine	Nucleotides and derivatives	sig	409785248	395934624	462336640	353361056	416986016	361066176	330707904	253825120	249553328	237313616	238110672	244480480	962295808	950718272	985884224	990929344	987414080	1022434432
Trigonelline	Alkaloids	sig	5633853440	5873070592	6216464384	6191629312	6057752576	6000920064	3536450304	3572130304	3412089856	3232367360	3271462912	3271723008	689370688	672904896	694345152	661836096	681441664	717424768
Choline	Alkaloids	sig	72185962496	72128495616	70842916864	68081053696	71675183104	74157031424	32929146880	32250210304	31903965184	32298690560	31748085760	32590088192	25316829184	25507133440	25881708544	23931551744	23474601984	26266343424
Nicotinic acid	Vitamins	sig	135452032	179138672	184394432	156900912	190466768	154513680	189444864	166792096	185627488	186343680	180722432	177563024	716382080	762307968	723984320	767842304	800689088	747562368
Adenosine	Nucleotides and derivatives	sig	228325248	278537984	282529568	264913040	269106432	202140832	370892032	396076640	405008608	391046976	450523232	383286624	667760384	735909312	680059456	730549952	752256704	678936128
TRANS-CAFFEIC ACID	Phenols and phenolic acids	sig	1012836	594808	373814	192590	281320	1208977	2572317	1001454	607956	1272377	648454	1508822	91722648	87279288	82458296	96610288	87417840	98806280
Quercetin	Flavonoids	sig	154218	0	0	0	0	0	0	0	0	0	0	0	17053372	17035428	17613638	18614986	18008470	16773916
1,3-Diphenylguanidine	Others	sig	95264424	126635632	107098616	115366992	122345392	120194432	214479008	216358544	232737520	248161360	199824016	230607040	228700240	216636736	242449600	228424992	235062592	242824816
2'-DEOXYGUANOSINE 5'-MONOPHOSPHATE	Nucleotides and derivatives	sig	0	0	1732924	1064006	753280	713304	8256091	7103988	5931602	8190625	8444807	7451595	320227936	298973120	286785376	323049696	327093152	344642912
CYTOSINE	Nucleotides and derivatives	sig	36612948	200842864	215068048	203611680	214792112	207285888	181954560	180656240	184517584	173124176	190659072	179611504	745371392	769398272	884563392	753102912	787964864	757179392
5'-METHYLTHIOADENOSINE	Nucleotides and derivatives	sig	460675776	378478272	374635328	419014912	376793152	446330816	726366208	662757120	695091200	685731072	663324160	681213824	1907383424	1796800896	1819548672	1850232320	1782686720	1863266048
PIPECOLIC ACID	Amino acids and derivatives	sig	38131138560	34991611904	36104679424	35441451008	35555856384	36983971840	16370387968	16368181248	16676403200	16107191296	15750861824	16357160960	19616673792	19645931520	19744645120	19516839936	19572439040	19054237696
2-Naphthylamine	Others	sig	8482346496	8574104576	8473755136	8339019264	8071689728	8130947584	7422306816	7149384704	6818374656	7131143680	6599475712	6775393280	5498118656	5523247616	5800087040	5568747008	5653451264	5553499136
DL-Pipecolinic acid	Amino acids and derivatives	sig	183923392	186857168	180491872	192858768	207445424	187896752	228309056	205360192	202609888	205360976	206007536	206479856	234924816	214634848	207696960	211145712	226606048	251978832
Tryptamine	Alkaloids	sig	1104790528	1123757312	1107227904	1093315328	1039962624	1042656576	971459264	931450112	877492800	924807872	860643200	864426240	644097088	634598976	659678784	638861632	639489728	624213120
Phenylalanine	Amino acids and derivatives	sig	495761536	603458752	612497728	546356160	581282944	551331392	1199700736	1212803456	1128431872	1426052224	1090020096	1214845056	1109047808	1130686592	1301225600	1177206016	1186597120	1247522304
THREONINE	Amino acids and derivatives	sig	988949568	1097145344	1103571456	1108691968	1101719424	1102392832	726667968	735666304	699140608	762413824	696128128	726580416	342591232	342729216	402543424	350292032	357537088	365737568
L-Pyroglutamic acid	Amino acids and derivatives	sig	8400103424	8641570816	9261230080	8882556928	9035353088	9343409152	4320744448	4319770624	4116673024	4359316480	4181200896	4376788992	502538176	457249120	579975744	570983744	484905120	582345344
N6-Methyladenosine	Nucleotides and derivatives	sig	2295938	2412514	2218393	2091174	2311492	2098807	1114046	4409457	1167152	1185099	1119657	1237650	12279276	9631177	12095697	7061128	8187042	8277951
AGMATINE	Alkaloids	sig	1573526912	2198925056	2466636544	1749787008	1747492224	1658354176	10938916	5382446	7915879	35864704	11912045	12270910	317457216	282005472	208873136	314993472	262963984	289023680
3-HYDROXYCINNAMIC ACID	Organic acids	sig	992983	438325	212999	269558	202709	222707	327544	544721	926323	716617	180598	158135	79298240	78130912	86000432	79144392	81720384	79626432
L-Isoleucine	Amino acids and derivatives	sig	2360250624	2384991744	2551174912	2485382144	2504869888	2604494848	1272500096	1233637376	1201676032	1458163968	1143192704	1274539264	1259270144	1282425216	1447562752	1355140608	1311073408	1405698176
Lysine	Amino acids and derivatives	sig	38153616	67698280	70118424	57592656	65856944	54693104	114405848	108956920	111703080	171811408	109557472	118557032	562766592	565345152	591056064	577112768	588940224	593419072
Melezitose	Sugars and alcohols	sig	56045408	56573320	59686684	57401676	55198520	58158448	241703008	257319584	239806576	220774528	242978320	234845536	474361344	474239808	467984768	477548096	448547360	474177792
SARCOSINE	Amino acids and derivatives	sig	595465152	630042688	608718656	599264576	620032256	629921280	376415776	372229056	361560864	383274208	347764768	388319936	375755136	377882400	456618304	434775840	384003136	435242272
Gly-Leu	Amino acids and derivatives	sig	466690	1182104	658644	543936	782571	628451	3301771	3477700	3128254	5038203	4143060	4184035	38223976	37392592	38661300	38832380	37060768	37483792
L-NORVALINE	Amino acids and derivatives	sig	2686485504	2810255616	2894099712	2749656832	2812977408	2787562496	1749628800	1618221696	1644866048	1882536448	1681427200	1801971200	633548096	634594432	751541888	680462656	690790528	703735808
Epigallocatechin	Phenols and phenolic acids	sig	60230168	42999152	44665260	56395212	49791028	67392184	102773264	79050000	91671232	81365832	61365896	79242856	105720672	95529016	98671664	130600088	94144320	126404752
Coumaric acid	Phenols and phenolic acids	sig	33863960	10678182	17341542	16088372	13183358	13629593	11611542	10727887	13151752	7421756	5249435	7368362	1356138368	1153669120	1256079104	1220362880	1209666176	1247560704
beta-D-Glucopyranose	Esters	sig	0	0	0	0	0	0	0	0	0	0	0	0	122269648	129093040	133365752	136778816	133289016	130044608
Melibiose	Sugars and alcohols	sig	894528832	791143616	846597952	924121536	783779072	888526784	1494895104	1605166592	1461742080	1430315136	1474916352	1429904512	1515146880	1315215104	1470660352	1394495744	1527367040	1509393920
SEROTONIN	Others	sig	2264941	1346875	345668	1730130	1921991	3256157	418023	479357	147353	35241	707242	110617	507235200	496032480	506749696	493168544	475173632	462242336
BETAINE	Alkaloids	sig	849584576	794271488	1006671872	794953664	760655872	908656768	712599680	310567424	349529696	366060128	366587456	618806656	380949760	301577696	393311616	400201824	407775072	418072736
CYTIDINE	Nucleotides and derivatives	sig	18263768	20702618	20482872	19427720	20837528	19222630	11867084	12943330	11940249	11398173	13524801	11886204	85325320	85768536	80415608	79256400	82957552	82878048
maltotriose	Sugars and alcohols	sig	2379110	3268872	1180185	249487	182836	2908438	6375482	5401787	1991679	4734708	1622891	5905646	24730250	26237722	26282052	23482422	25831142	23999872
Pyridoxal	Vitamins	sig	397540224	386427392	421330592	437084480	396143776	445764608	164765344	163906368	164750992	160942880	156770272	160038544	45367780	45763976	48573264	47759104	49466816	52255480
Oxypurinol	Sugars and alcohols	sig	16926866	15251489	14215508	19526652	18153230	18623950	16395840	16904624	16117590	25812556	17982086	16639232	33466268	31618622	30962514	32198750	32229648	28029716
PYROGALLOL	Phenols and phenolic acids	sig	3049295616	2855752704	3019874560	3000062464	2869241344	3067163392	5470673920	5889814016	5731049984	5641146880	5278677504	5382492160	8925913088	9095110656	8873231360	8904953856	8948853760	8812662784
3-Indoleacetic acid	Others	sig	492460	765645	538573	1194882	838090	844252	966238	1637139	1037969	541723	647897	560084	13206281	13560864	14542651	13504343	15306451	14335381
Feruloyl putrescine	Others	sig	3441118	1062422	641775	622577	1081536	1034359	16803858	15708771	14941761	15952441	15574700	15123518	49497828	44921188	44777540	46770532	41451936	46160520
Metolachlor	Others	sig	23562616	26640824	22864332	24895582	25193874	23465398	29687112	31118920	30170450	28859316	28719636	30529704	44613268	43577624	42905668	40733484	34552760	33720400
Melamine	Others	sig	54761552	34969872	31986244	33476028	35940012	32929692	18348404	15551589	10589431	12846312	11522083	13545907	97866592	99233632	102448944	104651440	100464048	102633952
N2,N2-Dimethylguanosine	Nucleotides and derivatives	sig	955999	794438	829549	689265	822516	831311	1188376	1560602	1350580	1091350	1413313	1178811	9461590	9639602	10304203	9442106	10053590	10080781
2-Methylindole	Others	sig	46003180	45884380	45166912	45431708	44081452	43633380	41941384	37902596	37403028	38102256	36199616	35542924	30019674	31842550	33418118	31262976	32772444	31175672
7-hydroxy-3-[4-hydroxy-3-(3-methylbut-2-enyl)phenyl]chromen-4-one	Flavonoids	sig	0	0	0	0	0	0	868105	1057662	950989	1133126	1155966	1115643	17979008	16869630	17037868	16453690	17440482	16925002
(1E,4E)-1,5-bis(4-methoxyphenyl)penta-1,4-dien-3-one	Others	sig	0	2429	127214	0	0	0	0	0	0	0	0	0	13571256	13015690	12513152	13174174	12723182	13217111
Glutamylleucine	Amino acids and derivatives	sig	32698434	25145486	17140444	1749493	1648830	1477054	16809532	23941744	21001188	25561756	28102484	26421244	39437468	37242520	39218212	40332136	40892752	39447016
URIDINE-5-MONOPHOSPHATE	Others	sig	11017633	12344542	12381426	7386515	10922017	6424694	53351380	34359520	37995960	39504580	38212748	40699940	638140224	603534848	613699520	583166208	603286912	609623040
SUCROSE	Sugars and alcohols	sig	1856761728	1655230720	1897639168	1865345792	1641653248	1782710656	6418458112	5478756864	6869114368	6683156992	6167191040	5510276608	54846533632	55416688640	56040460288	53552480256	57502199808	54119268352
ASPARTIC ACID	Amino acids and derivatives	sig	6563554304	7379889152	7571198976	7460454912	7614140416	7984466432	15044044800	14847149056	14654988288	14999555072	13901087744	15211266048	59214659584	59807821824	58653450240	58287992832	56670494720	56425750528
Adenosine-3'-monophosphate	Nucleotides and derivatives	sig	0	523542	298198	919426	0	0	8713982	3654391	5054103	6884269	5016068	6015719	284855200	248310928	246461488	254023408	253925920	256208240
D-Pantothenic acid	Vitamins	sig	120086304	99318248	104626544	99289336	107473184	108458672	134555040	125230352	119996056	125682552	112493848	124141344	182354224	176999776	188954016	182506432	184321104	180972960
Guanosine	Nucleotides and derivatives	sig	182977760	198862288	180031072	177863344	216732384	175943136	119005112	136506592	130387144	124100632	127020040	129529936	544296192	529119424	541389312	519504160	496417568	537682944
Adenosine 5'-monophosphate	Nucleotides and derivatives	sig	306508	114040	164101	682339	374736	132008	3181781	2551405	1462604	2828058	2169662	930834	155029104	159095232	143742400	148295312	142445376	154362736
GLUTAMIC ACID	Amino acids and derivatives	sig	5457897472	6156604416	6088762880	6249920512	6375511552	6841001984	7484921856	7387366400	7300996096	7392374272	7291677184	7563902976	8764387328	8615037952	8604504064	8150340096	8003675136	8220808704
Dodecanedioic acid	Organic acids	sig	79580104	71858112	77284448	78847976	78898640	76064296	70615448	70709672	77017184	68022224	64856300	62848248	518802016	483950752	418680192	482911648	446975456	537016640
1-Myristoyl-2-hydroxy-sn-glycero-3-phosphate	Lipids	sig	385301	208757	299667	165751	396533	249848	4350338	2149688	1550505	1372906	1061793	1071872	57955832	59641564	61495756	61820920	61005864	52970488
Caffeic acid	Phenols and phenolic acids	sig	23404934	19138000	16581394	19191120	19616808	17109174	47573360	30916612	28057924	33929420	30058948	34303452	772112512	765135168	783142208	753673856	776578624	796114496
Guanosine 5'-monophosphate	Organic acids	sig	1221881	1672830	1343235	829271	1524452	794895	18913348	17188144	15178223	17048044	14624303	13947797	55738372	58536236	54387752	51664192	52794504	64517380
Xanthosine	Nucleotides and derivatives	sig	4936594	3283668	3686848	4142840	3758777	3597644	4077340	3789663	3778742	3595079	3528056	3891182	22253982	20852596	21162198	21466810	21834884	21902460
QUINIC ACID	Phenols and phenolic acids	sig	93985398784	92451864576	93590265856	93831585792	95824470016	95858802688	68256739328	67764871168	63275212800	68840349696	68147822592	71476961280	4796200960	4622159360	4609675776	4763468288	4646449664	4749856768
P-Coumaric acid	Phenols and phenolic acids	sig	5114460	4920843	4880057	3976966	4087651	3499580	19905758	14173672	24809000	12204743	11827674	12589983	2046296576	2029275520	2098284032	2076737920	2120098944	2109234304
Uridine	Nucleotides and derivatives	sig	457918688	440399104	443960256	435108480	452308640	452556384	345256224	349251232	332762560	328354112	331790880	344653504	747273216	744402432	774778240	749093504	742154816	756974400
trans-4-Hydroxy-3-methoxycinnamate	Esters	sig	2186777	2140481	2413505	1781663	2381879	2387200	4289936	3568444	3673207	3533360	4179193	4297960	19887704	19578816	19520968	19593062	19796442	19798368
Azelaic acid	Organic acids	sig	16464576512	17295384576	16442857472	16636749824	19201142784	15639982080	6019770880	5923118592	5726974976	6030912000	5411953664	5939795968	1484971776	1389212160	1389601408	1500802304	1346107904	1865206400
BETA-ALANINE	Amino acids and derivatives	sig	629812672	713277056	722848000	743126400	738168896	793279552	1468285184	1446558080	1417568384	1454795264	1359190656	1473843840	6086454272	6021080064	6122871296	5965738496	5772938752	5797899776
9-HODE	Lipids	sig	34595520	49570464	62853012	51854692	59052616	58541232	70776864	69572032	76909344	84453256	66844052	64515232	82858744	75227320	81919080	78509024	78391680	92029416
Threonic acid	Organic acids	sig	1264517120	1274863488	1311746944	1314280448	1318810880	1376921728	6549132800	9761231872	7443455488	7699134464	7284763648	10383366144	5958403072	6760800768	6641050624	10347282432	7103199744	7053552128
N-Methylglutamate	Amino acids and derivatives	sig	216288800	235884688	231930832	228500768	234796064	256560880	99612592	96729984	104476648	96998944	93306768	99289880	88548328	92903136	84531472	80804072	80142304	88603744
D-SACCHARIC ACID	Organic acids	sig	47087534080	35679993856	36735819776	34236248064	35568164864	36811169792	4073392896	3936467968	4207385088	3898490880	4062781184	4286971648	3439737344	3512875776	2757499136	3193687808	3368946176	3104833536
D-(+)-Melezitose	Sugars and alcohols	sig	9374755	10916233	16009106	11945204	1761888	9540447	29628048	25661600	25403300	27262792	24433638	25352690	141527968	132557280	134462960	124814600	144467728	128977320
D-(+)-Trehalose	Sugars and alcohols	sig	3108875	3329457	2848815	1779397	2167686	3269139	8460055	2091327	3354156	2126321	1748065	4865303	65447516	83382864	32133018	62220416	87240064	48852904
Caffeoyl quinic acid	Organic acids	sig	148361856	35726064	23810372	32378202	28749984	26307718	12017133	7075613	3587632	9920997	4300524	3887723	298019008	276428192	297923136	257758160	266861472	274553600
Ala-Ile	Others	sig	10518899	4684504	4832746	4490759	5532224	5231554	1105522	1024858	1079318	4179186	1406744	1035548	26651758	26332012	29776994	27697596	27872524	25805750
4-AMINOBUTANOIC ACID	Amino acids and derivatives	sig	463608416	516353632	518003552	545923328	556895552	577227264	638333120	638832128	626183232	639898432	630055680	649822272	746693504	715155136	752184320	699075584	682933952	706848640
prop-2-enoic acid	Organic acids	sig	243880	3029112	181170	68292	209235	3426585	4770682	4299392	8265225	3495444	3437615	3154684	1338056576	1310732160	1394405248	1307370624	1369236352	1250395520
cis-Aconitic acid	Organic acids	sig	119402976	110688408	130837912	103166944	109108056	103101240	463200288	433696384	405664800	453027392	417725504	449398048	492249920	524119584	502376768	461376224	529656352	490829728
9-(2,3-dihydroxypropoxy)-9-oxononanoic acid	Organic acids	sig	459826432	513006208	416389536	469957504	477707136	543310592	115162704	110893688	131512848	100844056	113296784	110866144	116015184	131171384	109341520	115568880	98907072	134010368
ALLOSE	Sugars and alcohols	sig	1195130496	929806400	988298240	960628096	936516480	962611712	1166767232	780619840	650042816	642167488	1120041216	758389952	468087072	433999680	390876352	545756288	562534272	494246208
Glycolic acid	Organic acids	sig	330831648	347388704	319143104	312780960	330830720	361632640	421532480	271353856	218916560	219083824	214704816	575408128	581504256	564599552	637482688	733569728	567207232	610908800
alpha-D-Glucopyranoside	Esters	sig	0	165190	71155	0	0	0	572584	361803	173267	197010	36735	154934	484763680	489122720	519683392	475526880	469181632	493395712
Caffeic acid hexoside	Sugars and alcohols	sig	49124384	20768344	16259460	17653122	19720490	17609614	15576620	14757925	15842878	13318291	11865665	12269631	982473344	979819072	954340160	966364736	937908672	986738496
5'-Deoxy-5'-Methylthioadenosine	Nucleotides and derivatives	sig	1135293	1007978	1109657	1283876	1026978	1337825	2355434	2035922	2222134	2536397	2153452	2094113	10231645	9113968	10031454	9813688	10205792	9699464
Coumaroyl Hexoside	Sugars and alcohols	sig	7567418	6649416	6007296	6559632	6805798	7514388	10596021	10429182	11700962	10256977	9357014	8862519	2187795456	2432851712	2461273600	2689864704	2291107072	2509385984
Dehydroascorbic acid	Vitamins	sig	118373384	203955136	145471200	139139776	96517296	102040496	630275008	581101120	545968704	601502016	556990400	495674208	2034009984	2128778496	1764319744	1409794944	2372444160	2068732288
4-Vinylphenol	Organic acids	sig	1545430	1420440	1239571	1174683	1192419	1352147	4944886	4311746	8066727	3808692	4233690	3940956	919547008	916073024	938069760	936638400	962594176	964678720
Malonic acid	Organic acids	sig	37768952	37460056	38078644	37704012	41982812	40250544	120946504	198497776	154449488	160292080	151111136	189048656	294988928	219174304	245986832	178786880	176357424	204968736
3-Methylbenzoic acid	Esters	sig	4766341	5326609	3532774	5313254	4151022	4002308	7782467	4323140	5505450	2539217	5020952	3978536	79486968	77608720	78745296	78516016	79339016	81929152
