# Supplementary material for: Metabolomics analysis of quality components metabolism during the growth process of pepino (Solanum muricatum) fruit
Source: Plant Signal Behav. 2023 Nov 17;18(1):2283363. doi: 10.1080/15592324.2023.2283363 (PMC10761028; doi:10.1080/15592324.2023.2283363)
Supplement: Supplemental Material [file KPSB_A_2283363_SM7198.zip › Table S3.xlsx]

## Sheet: Table S3 A-vs-B
ID	A1	A2	A3	A4	A5	A6	B1	B2	B3	B4	B5	B6	A_mean	B_mean	log2(fc)	PValue	FDR
Methionine	54754524	72797104	67386160	64466060	70713392	64407776	240596304	215736656	246173184	233935840	228707328	221099184	6.57542e+07	231041416	1.81	0	0
D-2-Aminoadipic acid	1320578432	1246125824	1252836352	1263289984	1241517184	1251045376	313554688	344570528	330336832	314019040	317464832	291029888	1.26257e+09	318495968	-1.99	0	0
Arginine	89137488	154523376	235910400	149810272	146507504	142552240	593536640	266495280	289020640	361913088	256137328	271204192	1.53074e+08	3.39718e+08	1.15	0.02	0.03
Phenylacetaldehyde	280569536	515323648	422180544	378337792	274223776	234060480	559521024	324670688	101924296	214922272	158971664	140392656	3.50783e+08	250067100	-0.49	0.25	0.33
O-Phosphocholine	126212128	147759888	127293736	84361720	130172560	82149248	453777248	438670912	378913920	416192864	400293120	407502688	116324880	415891792	1.84	0	0
ASPARAGINE	4941970432	5485667328	5560891904	5591087104	5649492480	5728584192	9789206528	9607145472	9592846336	9494259712	9444228096	9498900480	5.49295e+09	9.5711e+09	0.8	0	0
NEPSILON-TRIMETHYLLYSINE	326349728	403611968	404503808	379101696	407332320	433007168	391720288	387511776	353038688	390146784	356666048	364592032	3.92318e+08	373945936	-0.07	0.3	0.38
TURANOSE	1078525312	983013504	994895616	1057829376	941959552	1091231872	2051663616	2253289216	2144683264	2014302208	2106434688	2101480448	1024575872	2.11198e+09	1.04	0	0
Guanine	409785248	395934624	462336640	353361056	416986016	361066176	330707904	253825120	249553328	237313616	238110672	244480480	3.99912e+08	258998520	-0.63	0	0
Trigonelline	5633853440	5873070592	6216464384	6191629312	6057752576	6000920064	3536450304	3572130304	3412089856	3232367360	3271462912	3271723008	5.99562e+09	3.3827e+09	-0.83	0	0
TYROSINE	232940016	268646464	257742592	248875328	246011072	248116528	99105504	93950264	93384912	147604080	94974440	121720104	2.50389e+08	1.08457e+08	-1.21	0	0
Uracil	390424608	388429312	410084096	375480032	388196096	399225888	289617280	296910048	284179648	291508096	282289568	283660096	3.91973e+08	288027456	-0.44	0	0
4-Methylphthalic anhydride	324817856	335894880	311443744	381915104	337135552	349883328	309506656	323175008	318345152	320511648	322438464	306865216	340181744	316807024	-0.1	0.06	0.1
Choline	72185962496	72128495616	70842916864	68081053696	71675183104	74157031424	32929146880	32250210304	31903965184	32298690560	31748085760	32590088192	7.15118e+10	3.22867e+10	-1.15	0	0
Nicotinic acid	135452032	179138672	184394432	156900912	190466768	154513680	189444864	166792096	185627488	186343680	180722432	177563024	1.66811e+08	181082264	0.12	0.17	0.24
Adenosine	228325248	278537984	282529568	264913040	269106432	202140832	370892032	396076640	405008608	391046976	450523232	383286624	2.54259e+08	399472352	0.65	0	0
TRANS-CAFFEIC ACID	1012836	594808	373814	192590	281320	1208977	2572317	1001454	607956	1272377	648454	1508822	610724	1.26856e+06	1.05	0.09	0.13
Quercetin	154218	0	0	0	0	0	0	0	0	0	0	0	25703	0	-0.25	0.36	0.44
Niacinamide	243523552	231508288	250197680	225029984	249557168	261034912	218284864	189801488	215682256	187468608	183148896	586427712	243475264	2.63469e+08	0.11	0.77	0.82
1,3-Diphenylguanidine	95264424	126635632	107098616	115366992	122345392	120194432	214479008	216358544	232737520	248161360	199824016	230607040	114484248	2.23695e+08	0.97	0	0
2'-DEOXYGUANOSINE 5'-MONOPHOSPHATE	0	0	1732924	1064006	753280	713304	8256091	7103988	5931602	8190625	8444807	7451595	710586	7563118	3.41	0	0
CYTOSINE	36612948	200842864	215068048	203611680	214792112	207285888	181954560	180656240	184517584	173124176	190659072	179611504	1.79702e+08	181753856	0.02	0.95	0.97
Adenine	1290763264	1301267584	1327880192	1190777344	1326229504	1250514048	768141760	789029184	793544192	791505344	783216896	828481088	1281238656	792319744	-0.69	0	0
Lauryldiethanolamine	3254519040	2038631936	2930574592	3038975488	2215556096	3102952704	3406193408	2673131008	2363437568	2085436800	3229731072	2631890176	2763534976	2731636672	-0.02	0.92	0.94
5'-METHYLTHIOADENOSINE	460675776	378478272	374635328	419014912	376793152	446330816	726366208	662757120	695091200	685731072	663324160	681213824	409321376	685747264	0.74	0	0
PIPECOLIC ACID	38131138560	34991611904	36104679424	35441451008	35555856384	36983971840	16370387968	16368181248	16676403200	16107191296	15750861824	16357160960	36201451520	1.62717e+10	-1.15	0	0
Dioctyl Phthalate	76954368	69490152	80112576	73648176	84244992	69395216	77563832	71973456	78718584	78501512	85731248	76188448	7.56409e+07	7.81128e+07	0.05	0.44	0.51
2-Naphthylamine	8482346496	8574104576	8473755136	8339019264	8071689728	8130947584	7422306816	7149384704	6818374656	7131143680	6599475712	6775393280	8345310464	6982679808	-0.26	0	0
DL-Pipecolinic acid	183923392	186857168	180491872	192858768	207445424	187896752	228309056	205360192	202609888	205360976	206007536	206479856	1.89912e+08	2.09021e+08	0.14	0.01	0.01
Tryptamine	1104790528	1123757312	1107227904	1093315328	1039962624	1042656576	971459264	931450112	877492800	924807872	860643200	864426240	1.08529e+09	9.05047e+08	-0.26	0	0
Phenylalanine	495761536	603458752	612497728	546356160	581282944	551331392	1199700736	1212803456	1128431872	1426052224	1090020096	1214845056	565114752	1.21198e+09	1.1	0	0
O6-MeG	9517336	11921704	8183962	12763527	9337813	9850910	3784608	5715172	3692208	3990212	3879694	2510154	10262542	3.92867e+06	-1.39	0	0
Nicotine	33974768	46978788	130504096	78559976	31545876	25648580	81162816	45975872	50648640	49846668	99851960	49114176	5.78687e+07	6.27667e+07	0.12	0.8	0.85
N,N-Dimethyldecylamine-N-oxide	552091584	584226496	536231520	552444864	590646400	579591616	547732224	548550720	541507264	552576448	528659840	567792128	565872080	547803104	-0.05	0.12	0.17
THREONINE	988949568	1097145344	1103571456	1108691968	1101719424	1102392832	726667968	735666304	699140608	762413824	696128128	726580416	1.08375e+09	7.24433e+08	-0.58	0	0
Maltol	353988544	401129536	410820672	397871328	362395488	363272928	397903232	334621184	708837760	283855712	492439392	560365376	3.8158e+08	463003776	0.28	0.26	0.34
TRYPTOPHAN	62287256	77938936	83381640	76483520	68852368	76698968	24542024	26466424	26550390	31851074	26646108	31864080	7.42738e+07	2.79867e+07	-1.41	0	0
Dicyclohexylamine	24174278	26813264	28057690	28322026	27419722	27031430	29677100	28596258	29313900	27409928	30147718	26762382	26969735	2.86512e+07	0.09	0.07	0.1
Octadecanamide	39179840	5127926272	44529836	32517202	414243552	641758784	29137586	289049920	430750016	4789951488	89170720	426321536	1.05003e+09	1.00906e+09	-0.06	0.97	0.98
oxy-1,4,5-trihydroxycyclohexane-1-carboxylic acid	3051014400	696459008	427835840	569176704	570122048	444290624	32932346	20157066	18008876	24485878	34400632	17478772	9.59816e+08	2.45773e+07	-5.29	0.08	0.12
Butylisopropylamine	6194455040	6446559232	5833511936	3124238848	6207782400	5465995776	5958285312	6295596544	7163742208	6060666368	6784227840	6251868672	5545423872	6.41906e+09	0.21	0.15	0.21
Lauramidopropyl betaine	50907328	41069132	53319476	50407012	47133532	49723052	48356044	40337372	50800744	53449120	52387084	78319136	48759922	5.39416e+07	0.15	0.38	0.45
N,N-Dimethyldodecylamine N-oxide	3002342656	2455248384	3317872640	2920712704	2507152384	2600144896	3444274944	2728169984	2710686720	2540298752	3242810368	2725992960	2800578944	2.89871e+09	0.05	0.64	0.7
L-Pyroglutamic acid	8400103424	8641570816	9261230080	8882556928	9035353088	9343409152	4320744448	4319770624	4116673024	4359316480	4181200896	4376788992	8.92737e+09	4.27908e+09	-1.06	0	0
2-Hydroxybenzonitrile	34545600	23552296	19903244	18306990	19977474	16017874	6297756	8879628	3029613	7069077	10748139	4127616	2.20506e+07	6.69197e+06	-1.72	0	0
N6-Methyladenosine	2295938	2412514	2218393	2091174	2311492	2098807	1114046	4409457	1167152	1185099	1119657	1237650	2238053	1.70551e+06	-0.39	0.37	0.45
Erucamide	436562880	444971808	432139424	413153568	419701248	516620064	471891872	445348768	446663648	496852960	472526976	423776608	4.43858e+08	4.5951e+08	0.05	0.42	0.5
Phenylethylamine	88633448	71132904	91988840	54788072	79466544	89212056	61269668	92995760	67178896	71021168	103364440	65765452	79203644	76932564	-0.04	0.81	0.85
AGMATINE	1573526912	2198925056	2466636544	1749787008	1747492224	1658354176	10938916	5382446	7915879	35864704	11912045	12270910	1899120320	1.40475e+07	-7.08	0	0
3-HYDROXYCINNAMIC ACID	992983	438325	212999	269558	202709	222707	327544	544721	926323	716617	180598	158135	389880	475656	0.29	0.64	0.7
L-Isoleucine	2360250624	2384991744	2551174912	2485382144	2504869888	2604494848	1272500096	1233637376	1201676032	1458163968	1143192704	1274539264	2.48186e+09	1.26395e+09	-0.97	0	0
1,6-ANHYDRO-B-GLUCOSE	114662768	117253160	116650192	203957024	104693480	112018800	354439168	377003488	370501600	342168864	332375104	343590272	128205904	353346416	1.46	0	0
Lysine	38153616	67698280	70118424	57592656	65856944	54693104	114405848	108956920	111703080	171811408	109557472	118557032	5.90188e+07	1.22499e+08	1.05	0	0
Melezitose	56045408	56573320	59686684	57401676	55198520	58158448	241703008	257319584	239806576	220774528	242978320	234845536	5.71773e+07	2.39571e+08	2.07	0	0
SARCOSINE	595465152	630042688	608718656	599264576	620032256	629921280	376415776	372229056	361560864	383274208	347764768	388319936	6.13907e+08	3.71594e+08	-0.72	0	0
Gly-Leu	466690	1182104	658644	543936	782571	628451	3301771	3477700	3128254	5038203	4143060	4184035	710399	3.87884e+06	2.45	0	0
L-NORVALINE	2686485504	2810255616	2894099712	2749656832	2812977408	2787562496	1749628800	1618221696	1644866048	1882536448	1681427200	1801971200	2790172928	1729775232	-0.69	0	0
Di-n-butyl phthalate	120919968	103643808	100539544	122143688	102812832	127506128	114153584	116648016	122623960	101671072	124078120	117093008	1.12928e+08	1.16045e+08	0.04	0.61	0.68
Epigallocatechin	60230168	42999152	44665260	56395212	49791028	67392184	102773264	79050000	91671232	81365832	61365896	79242856	53578834	82578180	0.62	0	0
3,6,9,12-Tetraoxatetracosan-1-ol	29829928	150024576	22805828	21052462	150450560	174913168	21434602	68626184	103778360	234156400	21225942	114338648	9.15128e+07	9.39267e+07	0.04	0.96	0.97
Orthophosphate	1609226752	1532152832	1543639552	1586912640	1530848256	1634901888	1584046720	1558171648	1680542592	1534928256	1578812160	1645038208	1.57295e+09	1596923264	0.02	0.42	0.5
Coumaric acid	33863960	10678182	17341542	16088372	13183358	13629593	11611542	10727887	13151752	7421756	5249435	7368362	1.74642e+07	9.25512e+06	-0.92	0.06	0.1
Indole	41138724	44308112	39670132	33518546	38003880	31744414	35900856	23913984	13165706	19264904	17786626	16185345	38063968	2.10362e+07	-0.86	0	0
2',6'-Xylidine	755194816	782710720	731903424	339159648	734166912	889427456	863541312	801383808	884825472	688952256	871121536	819182784	7.05427e+08	8.21501e+08	0.22	0.21	0.28
beta-D-Glucopyranose	0	0	0	0	0	0	0	0	0	0	0	0	0	0	0	1	1
Tri-isobutylphosphate	882055680	812166592	865297856	861147776	810718400	892732864	849480064	864468352	923016640	815707904	830176640	858778176	8.5402e+08	8.56938e+08	0	0.89	0.92
Melibiose	894528832	791143616	846597952	924121536	783779072	888526784	1494895104	1605166592	1461742080	1430315136	1474916352	1429904512	8.54783e+08	1482823296	0.79	0	0
Piperidine	691847424	692650752	773710272	669932032	715393792	701015744	260673296	230000448	230380368	391949056	231392736	253807216	7.07425e+08	2.66367e+08	-1.41	0	0
Tris(1-chloro-2-propyl)phosphate	120128344	115793800	127750248	117893296	120983512	148882704	130051480	128809808	124869128	126325584	128135000	136686144	1.25239e+08	1.29146e+08	0.04	0.49	0.56
SEROTONIN	2264941	1346875	345668	1730130	1921991	3256157	418023	479357	147353	35241	707242	110617	1.81096e+06	316306	-2.52	0.01	0.02
BETAINE	849584576	794271488	1006671872	794953664	760655872	908656768	712599680	310567424	349529696	366060128	366587456	618806656	8.52466e+08	4.54025e+08	-0.91	0	0
Aniline	74289208	305428704	45768732	169460496	103611392	85689216	148911712	105448880	161215728	197626368	210830704	55736096	130707958	146628248	0.17	0.74	0.79
o-Toluidine	24923720	30403408	24017560	26768106	35973492	26109394	24764538	32273514	28295604	24151456	32359396	31451318	2.80326e+07	2.88826e+07	0.04	0.73	0.79
CYTIDINE	18263768	20702618	20482872	19427720	20837528	19222630	11867084	12943330	11940249	11398173	13524801	11886204	19822856	1.226e+07	-0.69	0	0
Phenethylamine	237311184	291121088	290893504	732131648	358090240	263719184	81153080	276790400	658696000	376751808	555836416	228134304	3.62211e+08	362893668	0	1	1
Myristamine Oxide	822195712	670061056	776972352	727304896	689769536	704715712	847089600	682153792	769290304	649981824	824148928	738744640	731836544	7.51902e+08	0.04	0.62	0.7
4-(Dimethylamino)pyridine	333843232	373096448	258999488	178215504	355795264	322329536	179787648	70037568	301966528	450351840	72644696	248602752	3.03713e+08	220565172	-0.46	0.25	0.33
maltotriose	2379110	3268872	1180185	249487	182836	2908438	6375482	5401787	1991679	4734708	1622891	5905646	1.69482e+06	4.3387e+06	1.36	0.03	0.05
D-ribo-Phytosphingosine	179320896	81922840	129880096	173900032	95618168	121276416	175930912	141936480	122350576	93311896	198680240	140650400	1.3032e+08	1.45477e+08	0.16	0.51	0.58
Pyridoxal	397540224	386427392	421330592	437084480	396143776	445764608	164765344	163906368	164750992	160942880	156770272	160038544	414048512	161862400	-1.36	0	0
Oxypurinol	16926866	15251489	14215508	19526652	18153230	18623950	16395840	16904624	16117590	25812556	17982086	16639232	1.71163e+07	1.83087e+07	0.1	0.51	0.58
PYROGALLOL	3049295616	2855752704	3019874560	3000062464	2869241344	3067163392	5470673920	5889814016	5731049984	5641146880	5278677504	5382492160	2.9769e+09	5.56564e+09	0.9	0	0
4-Isopropylaniline	312370464	314335616	283030688	373678400	85070520	358831360	272924352	347436544	416051232	314863296	301274784	337550304	2.87886e+08	3.31683e+08	0.2	0.38	0.45
3-Indoleacetic acid	492460	765645	538573	1194882	838090	844252	966238	1637139	1037969	541723	647897	560084	778984	898508	0.21	0.57	0.64
Feruloyl putrescine	3441118	1062422	641775	622577	1081536	1034359	16803858	15708771	14941761	15952441	15574700	15123518	1.31396e+06	1.56842e+07	3.58	0	0
2-hydroxy-2,6,6-trimethylcyclohexylidene	57690528	33547954	35224884	32022480	35005624	35125256	13246149	13145502	12823697	14365354	11004372	12195300	3.81028e+07	12796729	-1.57	0	0
Metolachlor	23562616	26640824	22864332	24895582	25193874	23465398	29687112	31118920	30170450	28859316	28719636	30529704	2.44371e+07	29847523	0.29	0	0
1-Dodecyl-2-pyrrolidinone	18319202	119390936	27710788	18195270	46773212	60989296	24369102	36416524	49359464	139188784	22571962	42479916	4.85631e+07	5.23976e+07	0.11	0.88	0.91
Melamine	54761552	34969872	31986244	33476028	35940012	32929692	18348404	15551589	10589431	12846312	11522083	13545907	37343900	1.3734e+07	-1.44	0	0
Dimethyl terephthalate	26684870	24722318	24939068	25551276	27255816	25270514	22112632	23962378	25573030	22006380	22278584	24357708	2.57373e+07	2.33818e+07	-0.14	0.01	0.02
N2,N2-Dimethylguanosine	955999	794438	829549	689265	822516	831311	1188376	1560602	1350580	1091350	1413313	1178811	820513	1297172	0.66	0	0
Tributylamine	90315512	99151896	98775992	94469592	82863824	93393472	100536632	101438568	103536544	103342760	96037776	100543136	9.31617e+07	1.00906e+08	0.12	0.02	0.04
Quinoline	37788612	37738472	37385272	36536664	38411688	36110392	42916528	44443832	39706280	38934052	37569476	40237296	3.73285e+07	4.06346e+07	0.12	0.02	0.04
Phthalic anhydride	154447776	133257784	135943488	152773360	143187888	151551584	148521296	132670880	140878560	113492968	148530496	141666688	1.45194e+08	1.37627e+08	-0.08	0.28	0.35
4-PYRIDOXATE	14622989	13301929	13801999	13042303	13681101	14070254	8188396	9395980	8311802	8010848	7742279	8336908	1.37534e+07	8.33104e+06	-0.72	0	0
1,4-Cyclohexanedicarboxylic acid	417223232	308092192	355263488	347779744	343280512	338337472	148333232	147419680	381522656	420858272	142028464	135952992	3.51663e+08	2.29353e+08	-0.62	0.08	0.12
DIBUTYL SEBACATE	166197472	158336592	166339616	170975856	180183328	159690768	166674160	156989632	167780144	160145760	154255616	165500736	1.66954e+08	161891008	-0.04	0.24	0.31
2-Methylindole	46003180	45884380	45166912	45431708	44081452	43633380	41941384	37902596	37403028	38102256	36199616	35542924	45033502	37848634	-0.25	0	0
Rosmarinic acid	14666851328	3231247872	2007348992	2709455104	2802178560	2215814656	163214240	105685424	90958864	129103192	166236880	94908120	4605482752	1.25018e+08	-5.2	0.08	0.12
7-hydroxy-3-[4-hydroxy-3-(3-methylbut-2-enyl)phenyl]chromen-4-one	0	0	0	0	0	0	868105	1057662	950989	1133126	1155966	1115643	0	1.04692e+06	5.6	0	0
Trichoverrol A	8056220	21702562	9912134	8657183	20971888	44765492	7582384	48191252	16627483	167847568	7302012	47949860	1.90109e+07	4.92501e+07	1.37	0.29	0.36
(1E,4E)-1,5-bis(4-methoxyphenyl)penta-1,4-dien-3-one	0	2429	127214	0	0	0	0	0	0	0	0	0	21607.2	0	0	0.35	0.43
Hypoxanthine	70051624	49003212	54280092	44191140	43662364	45523084	52452260	45929916	38628024	36749476	36054124	49916560	51118586	4.32884e+07	-0.24	0.15	0.21
Tyramine	630708352	745427392	624455424	578820992	582816448	485157600	559564928	319042592	121254216	224994336	159505312	142882064	6.07898e+08	2.54541e+08	-1.26	0	0
Benzothiazole	60840664	58347580	58119432	60924496	55001216	58731076	54458780	46262004	57002996	43978272	36917468	39615940	58660744	4.63726e+07	-0.34	0.01	0.02
Glutamylleucine	32698434	25145486	17140444	1749493	1648830	1477054	16809532	23941744	21001188	25561756	28102484	26421244	1.331e+07	23639658	0.83	0.13	0.18
HISTIDINE	89829032	151510048	163463936	158003648	144785648	165039024	113892344	108978488	110925024	110183752	105172072	114992848	145438556	1.10691e+08	-0.39	0.03	0.05
URIDINE-5-MONOPHOSPHATE	11017633	12344542	12381426	7386515	10922017	6424694	53351380	34359520	37995960	39504580	38212748	40699940	1.00795e+07	4.06874e+07	2.01	0	0
SUCROSE	1856761728	1655230720	1897639168	1865345792	1641653248	1782710656	6418458112	5478756864	6869114368	6683156992	6167191040	5510276608	1783223552	6187825664	1.79	0	0
ASPARTIC ACID	6563554304	7379889152	7571198976	7460454912	7614140416	7984466432	15044044800	14847149056	14654988288	14999555072	13901087744	15211266048	7.42895e+09	1.47763e+10	0.99	0	0
CITRIC ACID	11775152128	8852609024	8715757568	8366588928	8769740800	8818916352	23660775424	25656406016	26579150848	26404409344	24838076416	26019463168	9216460800	2.55264e+10	1.47	0	0
GLYCERIC ACID	423402144	374973792	373794144	392145504	365577120	357954944	821323328	934300544	809238976	876511488	820577664	992299328	3.81308e+08	8.75709e+08	1.2	0	0
Adenosine-3'-monophosphate	0	523542	298198	919426	0	0	8713982	3654391	5054103	6884269	5016068	6015719	290194	5.88976e+06	4.34	0	0
D-Pantothenic acid	120086304	99318248	104626544	99289336	107473184	108458672	134555040	125230352	119996056	125682552	112493848	124141344	106542048	1.23683e+08	0.22	0	0.01
SERINE	564629568	582984576	605701056	604354688	594546496	645173568	709700416	764566784	819026624	729767488	752683392	768245952	599564992	757331776	0.34	0	0
D-(+)-Malic acid	30070360064	28306907136	28115261440	29182046208	29545398272	31216578560	47145648128	45877276672	46121127936	48152252416	44644274176	46580465664	2.94061e+10	4.64202e+10	0.66	0	0
Guanosine	182977760	198862288	180031072	177863344	216732384	175943136	119005112	136506592	130387144	124100632	127020040	129529936	1.88735e+08	1.27758e+08	-0.56	0	0
Adenosine 5'-monophosphate	306508	114040	164101	682339	374736	132008	3181781	2551405	1462604	2828058	2169662	930834	295622	2.18739e+06	2.89	0	0
9-Fluorenone	7695345152	7971329024	8237889024	8128572928	7872241664	7985841152	14181321728	13977281536	14075300864	12915372032	12902708224	13457609728	7981869824	13584932352	0.77	0	0
GLUCONIC ACID	7955453952	8029705216	8343507968	8216274432	8208395776	8649240576	3760317184	3714975232	3674053376	3698758912	3739061504	3785737216	8.23376e+09	3.72882e+09	-1.14	0	0
GLUTAMIC ACID	5457897472	6156604416	6088762880	6249920512	6375511552	6841001984	7484921856	7387366400	7300996096	7392374272	7291677184	7563902976	6.19495e+09	7.40354e+09	0.26	0	0
2-Ketogluconic acid	730120064	709714176	739488128	727302784	758748288	652288064	625117376	608016320	654285248	640133056	619316608	598525760	7.1961e+08	6.24232e+08	-0.21	0	0
Sebacic acid	87232184	76609344	82794432	88000808	80989808	76689848	81208944	71250664	77576168	83341768	78499768	69677448	8.20527e+07	7.69258e+07	-0.09	0.12	0.17
Dodecanedioic acid	79580104	71858112	77284448	78847976	78898640	76064296	70615448	70709672	77017184	68022224	64856300	62848248	7.70889e+07	6.90115e+07	-0.16	0.01	0.02
Glycerol 3-phosphate	63578324	83915400	66255932	46065108	71097552	36147488	1793692672	1831212800	1825567104	1756782464	1819390336	1834609536	61176634	1810209152	4.89	0	0
1-Myristoyl-2-hydroxy-sn-glycero-3-phosphate	385301	208757	299667	165751	396533	249848	4350338	2149688	1550505	1372906	1061793	1071872	284310	1.92618e+06	2.76	0.02	0.04
Caffeic acid	23404934	19138000	16581394	19191120	19616808	17109174	47573360	30916612	28057924	33929420	30058948	34303452	1.91736e+07	3.414e+07	0.83	0	0
D-Mannose-6-phosphate	1127286400	1373750912	1354666624	1146848000	1366712832	1171213824	2704416512	2698827008	2862693888	2728759808	2662390016	2891340800	1256746432	2.75807e+09	1.13	0	0
Guanosine 5'-monophosphate	1221881	1672830	1343235	829271	1524452	794895	18913348	17188144	15178223	17048044	14624303	13947797	1231094	1.615e+07	3.71	0	0
Undecanedioic acid	103701312	96753832	94036896	105610512	91671392	94760648	123149320	80779760	83843592	79521440	76553112	75891048	9.77558e+07	8.6623e+07	-0.17	0.2	0.27
SUCCINIC ACID	1644853504	1478169472	1514182912	1473015936	1519114112	1535159040	1244638208	1315968896	1227369856	1316385792	1203673472	1338717824	1.52742e+09	1274459008	-0.26	0	0
Xanthosine	4936594	3283668	3686848	4142840	3758777	3597644	4077340	3789663	3778742	3595079	3528056	3891182	3.90106e+06	3776677	-0.05	0.64	0.7
L-SORBOSE	1250479104	1441697920	1320204416	1565531008	1560689152	1189929856	3091802880	2180919808	2177080064	2547147264	2009844480	2192709888	1388088576	2366584064	0.77	0	0
QUINIC ACID	93985398784	92451864576	93590265856	93831585792	95824470016	95858802688	68256739328	67764871168	63275212800	68840349696	68147822592	71476961280	9.42571e+10	67960326144	-0.47	0	0
P-Coumaric acid	5114460	4920843	4880057	3976966	4087651	3499580	19905758	14173672	24809000	12204743	11827674	12589983	4.41326e+06	1.59185e+07	1.85	0	0.01
Uridine	457918688	440399104	443960256	435108480	452308640	452556384	345256224	349251232	332762560	328354112	331790880	344653504	4.47042e+08	3.38678e+08	-0.4	0	0
trans-4-Hydroxy-3-methoxycinnamate	2186777	2140481	2413505	1781663	2381879	2387200	4289936	3568444	3673207	3533360	4179193	4297960	2.21525e+06	3.92368e+06	0.82	0	0
Azelaic acid	16464576512	17295384576	16442857472	16636749824	19201142784	15639982080	6019770880	5923118592	5726974976	6030912000	5411953664	5939795968	16946782208	5842087680	-1.54	0	0
Uridine 5'-diphospho-D-glucose	245274576	265763248	267774656	263005392	270348640	272200128	15132666	12154179	13695797	13270107	11215812	12528329	2.64061e+08	1.29995e+07	-4.34	0	0
Dodecylbenzenesulfonic acid	1582420608	8043639296	2311471616	1375351168	6492564480	12906423296	4562871808	15011514368	4388068864	41514582016	1848408704	4650735104	5.45198e+09	11996030144	1.14	0.35	0.43
BETA-ALANINE	629812672	713277056	722848000	743126400	738168896	793279552	1468285184	1446558080	1417568384	1454795264	1359190656	1473843840	7.23419e+08	1.43671e+09	0.99	0	0
9-HODE	34595520	49570464	62853012	51854692	59052616	58541232	70776864	69572032	76909344	84453256	66844052	64515232	5.27446e+07	7.21785e+07	0.45	0	0.01
Threonic acid	1264517120	1274863488	1311746944	1314280448	1318810880	1376921728	6549132800	9761231872	7443455488	7699134464	7284763648	10383366144	1.31019e+09	8.18685e+09	2.64	0	0
N-Methylglutamate	216288800	235884688	231930832	228500768	234796064	256560880	99612592	96729984	104476648	96998944	93306768	99289880	233993672	9.84025e+07	-1.25	0	0
D-SACCHARIC ACID	47087534080	35679993856	36735819776	34236248064	35568164864	36811169792	4073392896	3936467968	4207385088	3898490880	4062781184	4286971648	3.76865e+10	4.07758e+09	-3.21	0	0
D-(+)-Melezitose	9374755	10916233	16009106	11945204	1761888	9540447	29628048	25661600	25403300	27262792	24433638	25352690	9.92461e+06	2.62903e+07	1.41	0	0
D-(+)-Trehalose	3108875	3329457	2848815	1779397	2167686	3269139	8460055	2091327	3354156	2126321	1748065	4865303	2.75056e+06	3.7742e+06	0.46	0.38	0.45
Tridecanedioic acid	121284360	120554520	113943064	118292584	122800568	123013640	117516648	110909264	121420504	116422800	109658808	110334776	119981456	1.14377e+08	-0.07	0.04	0.07
Inosine	25812768	17862406	17377402	20275954	18472910	15333716	15000815	17598638	14419423	13862530	15571593	15647104	1.91892e+07	1.535e+07	-0.32	0.05	0.08
Caffeoyl quinic acid	148361856	35726064	23810372	32378202	28749984	26307718	12017133	7075613	3587632	9920997	4300524	3887723	49222366	6.79827e+06	-2.86	0.09	0.13
SUBERIC ACID	238072816	238389904	256643744	227328800	246939760	229863920	259914384	249555008	256906640	254290688	271207552	257901760	239539824	2.58296e+08	0.11	0.01	0.01
Ala-Ile	10518899	4684504	4832746	4490759	5532224	5231554	1105522	1024858	1079318	4179186	1406744	1035548	5881781	1.63853e+06	-1.84	0	0.01
trihydroxycyclohexanecarboxylic acid	853569088	266499632	118355888	264298080	165472976	162898288	70249248	37492756	25429764	44518036	33460936	27822038	3.05182e+08	3.98288e+07	-2.94	0.06	0.1
4-AMINOBUTANOIC ACID	463608416	516353632	518003552	545923328	556895552	577227264	638333120	638832128	626183232	639898432	630055680	649822272	529668624	6.37187e+08	0.27	0	0
prop-2-enoic acid	243880	3029112	181170	68292	209235	3426585	4770682	4299392	8265225	3495444	3437615	3154684	1.19305e+06	4570507	1.94	0.01	0.01
XANTHINE	16452723	11517458	13299152	20169226	11361751	9998754	9400609	9334885	9143533	8566652	9793346	8815565	13799844	9175765	-0.59	0.03	0.05
Tetradecyl sulfate sodium	331068064	2118864640	524495840	275705920	1275290624	2768910080	325607008	3390969856	926988160	12732818432	424287904	1046929920	1215722528	3141266880	1.37	0.38	0.45
9-HOTrE	52908464	81195296	100757032	78894064	71073760	80684128	232975728	344812512	276894240	246862032	264379440	264991744	7.75855e+07	2.71819e+08	1.81	0	0
Chlorogenic acid	1650651904	213142048	61641980	98832984	151242928	100777928	43113084	27433242	19604282	30068088	33518390	23515828	3.79382e+08	2.95422e+07	-3.68	0.23	0.3
Canrenone	2217425408	14983622656	2732382464	974171968	6534159360	11905740800	8878484480	20623874048	7920608256	48743374848	1879861120	6189087744	6.55792e+09	1.57059e+10	1.26	0.27	0.34
Glyceraldehyde	1041994624	1046094848	958755264	1039090624	1013917568	1056938560	1691143936	1670952320	1660827136	1602550528	1590234240	1747499136	1.02613e+09	1.66053e+09	0.69	0	0
Bisphenol S	20825268	24656264	23018038	25616516	25272196	25512884	27000992	25770916	27122668	23503008	23102494	28553894	2.41502e+07	2.58423e+07	0.1	0.18	0.25
cis-Aconitic acid	119402976	110688408	130837912	103166944	109108056	103101240	463200288	433696384	405664800	453027392	417725504	449398048	1.12718e+08	437118736	1.96	0	0
9-(2,3-dihydroxypropoxy)-9-oxononanoic acid	459826432	513006208	416389536	469957504	477707136	543310592	115162704	110893688	131512848	100844056	113296784	110866144	4.80033e+08	113762704	-2.08	0	0
Phosphoric acid	5324918272	5182904320	5417088512	5297469440	5547142656	5188797952	5657573376	5425446400	5367530496	5264512512	5480530432	5309300224	5.32639e+09	5417482240	0.02	0.29	0.36
ALLOSE	1195130496	929806400	988298240	960628096	936516480	962611712	1166767232	780619840	650042816	642167488	1120041216	758389952	9.95499e+08	8.53005e+08	-0.22	0.21	0.28
Pseudouridine	22344342	19169820	20322066	20147312	22032912	20428210	10453115	8580760	7575410	9325554	9237653	9706739	20740777	9.14654e+06	-1.18	0	0
2,6-Di-tert-butyl-4-nitrophenol	294899136	278056448	284380480	389506272	302435616	297071616	255153584	260700608	262534576	257510640	327020544	240565008	307724928	2.67247e+08	-0.2	0.08	0.13
Glycolic acid	330831648	347388704	319143104	312780960	330830720	361632640	421532480	271353856	218916560	219083824	214704816	575408128	3.33768e+08	3.20167e+08	-0.06	0.83	0.87
alpha-D-Glucopyranoside, beta-L-fructofuranosyl 6-O-[(2E)-3-(4-hydroxyphenyl)-1-oxo-2-propen-1-yl]-	0	165190	71155	0	0	0	572584	361803	173267	197010	36735	154934	39390.8	249389	2.66	0.04	0.07
Caffeic acid hexoside	49124384	20768344	16259460	17653122	19720490	17609614	15576620	14757925	15842878	13318291	11865665	12269631	23522569	1.39385e+07	-0.76	0.12	0.18
LACTIC ACID	1244092928	2308044544	3026110208	2720757504	1316514560	1965012224	1661594624	2568493056	2886058752	3847564288	3132406784	2845607168	2096755328	2.82362e+09	0.43	0.11	0.16
5'-Deoxy-5'-Methylthioadenosine	1135293	1007978	1109657	1283876	1026978	1337825	2355434	2035922	2222134	2536397	2153452	2094113	1.15027e+06	2.23291e+06	0.96	0	0
10-HYDROXYDECANOIC ACID	41992564	40904740	40273264	29335038	43416720	41988864	30550018	42825388	44507008	42922300	43314600	37759336	39651865	4.03131e+07	0.02	0.83	0.87
Coumaroyl Hexoside	7567418	6649416	6007296	6559632	6805798	7514388	10596021	10429182	11700962	10256977	9357014	8862519	6850658	1.02004e+07	0.57	0	0
Dehydroascorbic acid	118373384	203955136	145471200	139139776	96517296	102040496	630275008	581101120	545968704	601502016	556990400	495674208	134249548	5.68585e+08	2.08	0	0
C10-LAS	720923904	765482560	638184384	625716416	771681152	1149659264	948564416	1401239680	962080768	2770612480	700488384	1101088000	7.78608e+08	1314012288	0.76	0.14	0.2
Benzoic acid	39115100	36712084	36244692	36150928	38705708	37908232	66670136	62770960	61995872	66339836	64007024	64152964	3.74728e+07	6.43228e+07	0.78	0	0
Dinoterb	29257840	32235776	33371784	55969576	91701904	60163776	28584196	35574204	61767044	86762000	87546264	38290456	5.04501e+07	56420694	0.16	0.69	0.75
4-Vinylphenol	1545430	1420440	1239571	1174683	1192419	1352147	4944886	4311746	8066727	3808692	4233690	3940956	1.32078e+06	4.88445e+06	1.89	0	0.01
PIMELIC ACID	81170800	76984368	77028080	75880672	74559656	80399016	133075976	119576760	111506920	118572624	117847184	119422768	77670432	120000372	0.63	0	0
4-hydroxybenzaldehyde	34652316	31836872	38070864	35717468	26598246	30514974	23296520	32021974	25777264	22863670	32111972	26579536	3.28985e+07	2.71085e+07	-0.28	0.03	0.06
3-p-Coumaroylquinic acid	21894492	15221333	15136282	15662813	14612660	14836611	1996051	1922288	1567729	1714615	1438982	1718616	1.62274e+07	1.72638e+06	-3.23	0	0
Malonic acid	37768952	37460056	38078644	37704012	41982812	40250544	120946504	198497776	154449488	160292080	151111136	189048656	38874170	162390940	2.06	0	0
3-Methylbenzoic acid	4766341	5326609	3532774	5313254	4151022	4002308	7782467	4323140	5505450	2539217	5020952	3978536	4.51538e+06	4.85829e+06	0.11	0.67	0.74
MEHP	16302489	15403607	16024005	14796856	15153530	16448561	17780544	16994526	18929338	15733314	16956024	16457848	1.56882e+07	1.71419e+07	0.13	0.02	0.04
Mucic acid	848281536	170934656	75576072	82951848	102788352	85922880	13536816	9287301	5737245	8286078	5985496	6729583	2.27743e+08	8.26042e+06	-4.79	0.14	0.2
