# Supplementary material for: Metabolomics analysis of quality components metabolism during the growth process of pepino (Solanum muricatum) fruit
Source: Plant Signal Behav. 2023 Nov 17;18(1):2283363. doi: 10.1080/15592324.2023.2283363 (PMC10761028; doi:10.1080/15592324.2023.2283363)
Supplement: Supplemental Material [file KPSB_A_2283363_SM7198.zip › Table S4.xlsx]

## Sheet: Table S4 B-vs-C
Metabolite	B1	B2	B3	B4	B5	B6	C1	C2	C3	C4	C5	C6	B_mean	C_mean	log2(fc)	PValue	FDR
Methionine	240596304	215736656	246173184	233935840	228707328	221099184	448645792	447560640	429992000	424809664	451386624	463875680	231041416	444378400	0.94	0	0
D-2-Aminoadipic acid	313554688	344570528	330336832	314019040	317464832	291029888	401356992	364153728	379524512	356901088	370559808	403674176	318495968	3.79362e+08	0.25	0	0
Arginine	593536640	266495280	289020640	361913088	256137328	271204192	6543870464	6488879616	6509807616	6465752576	6564556800	6415934464	3.39718e+08	6.49813e+09	4.26	0	0
Phenylacetaldehyde	559521024	324670688	101924296	214922272	158971664	140392656	570863616	564236608	566771200	549969344	562888448	559860864	250067100	562431680	1.17	0.01	0.01
O-Phosphocholine	453777248	438670912	378913920	416192864	400293120	407502688	340400736	463742816	363353760	437779872	481761856	556077760	415891792	4.40519e+08	0.08	0.5	0.55
ASPARAGINE	9789206528	9607145472	9592846336	9494259712	9444228096	9498900480	1118630400	1089896448	1074221696	1101765760	1108562816	1104156928	9.5711e+09	1099539008	-3.12	0	0
NEPSILON-TRIMETHYLLYSINE	391720288	387511776	353038688	390146784	356666048	364592032	728260416	712648128	723821376	717960192	752436224	725840000	373945936	7.26828e+08	0.96	0	0
TURANOSE	2051663616	2253289216	2144683264	2014302208	2106434688	2101480448	3948091904	6835713536	3665954816	6684716544	3847570432	6273850880	2.11198e+09	5209316352	1.3	0	0.01
Guanine	330707904	253825120	249553328	237313616	238110672	244480480	962295808	950718272	985884224	990929344	987414080	1022434432	258998520	983279360	1.92	0	0
Trigonelline	3536450304	3572130304	3412089856	3232367360	3271462912	3271723008	689370688	672904896	694345152	661836096	681441664	717424768	3.3827e+09	686220544	-2.3	0	0
TYROSINE	99105504	93950264	93384912	147604080	94974440	121720104	297138336	298741280	375055520	339954272	307873408	330651200	1.08457e+08	324902336	1.58	0	0
Uracil	289617280	296910048	284179648	291508096	282289568	283660096	549472576	560889024	578265408	561258048	562999872	597557760	288027456	5.68407e+08	0.98	0	0
4-Methylphthalic anhydride	309506656	323175008	318345152	320511648	322438464	306865216	338819776	313183104	290519680	288030112	301957536	266999856	316807024	299918344	-0.08	0.16	0.21
Choline	32929146880	32250210304	31903965184	32298690560	31748085760	32590088192	25316829184	25507133440	25881708544	23931551744	23474601984	26266343424	3.22867e+10	2.5063e+10	-0.37	0	0
Nicotinic acid	189444864	166792096	185627488	186343680	180722432	177563024	716382080	762307968	723984320	767842304	800689088	747562368	181082264	7.53128e+08	2.06	0	0
Adenosine	370892032	396076640	405008608	391046976	450523232	383286624	667760384	735909312	680059456	730549952	752256704	678936128	399472352	707578656	0.82	0	0
TRANS-CAFFEIC ACID	2572317	1001454	607956	1272377	648454	1508822	91722648	87279288	82458296	96610288	87417840	98806280	1.26856e+06	9.07158e+07	6.16	0	0
Quercetin	0	0	0	0	0	0	17053372	17035428	17613638	18614986	18008470	16773916	0	17516635	6.13	0	0
Niacinamide	218284864	189801488	215682256	187468608	183148896	586427712	244028048	202313808	217416736	240605984	218190608	280588416	2.63469e+08	2.33857e+08	-0.17	0.67	0.7
1,3-Diphenylguanidine	214479008	216358544	232737520	248161360	199824016	230607040	228700240	216636736	242449600	228424992	235062592	242824816	2.23695e+08	2.3235e+08	0.05	0.31	0.39
2'-DEOXYGUANOSINE 5'-MONOPHOSPHATE	8256091	7103988	5931602	8190625	8444807	7451595	320227936	298973120	286785376	323049696	327093152	344642912	7563118	3.16795e+08	5.39	0	0
CYTOSINE	181954560	180656240	184517584	173124176	190659072	179611504	745371392	769398272	884563392	753102912	787964864	757179392	181753856	7.8293e+08	2.11	0	0
Adenine	768141760	789029184	793544192	791505344	783216896	828481088	1420553856	1414792064	1444696960	1423987968	1399516416	1488306560	792319744	1.43198e+09	0.85	0	0
Lauryldiethanolamine	3406193408	2673131008	2363437568	2085436800	3229731072	2631890176	3880828928	2909556992	2983162624	2971611392	2930810880	3835970560	2731636672	3.25199e+09	0.25	0.09	0.13
5'-METHYLTHIOADENOSINE	726366208	662757120	695091200	685731072	663324160	681213824	1907383424	1796800896	1819548672	1850232320	1782686720	1863266048	685747264	1.83665e+09	1.42	0	0
PIPECOLIC ACID	16370387968	16368181248	16676403200	16107191296	15750861824	16357160960	19616673792	19645931520	19744645120	19516839936	19572439040	19054237696	1.62717e+10	1.95251e+10	0.26	0	0
Dioctyl Phthalate	77563832	71973456	78718584	78501512	85731248	76188448	69951488	77153248	89911048	84315176	85549560	77134384	7.81128e+07	8.06692e+07	0.05	0.48	0.53
2-Naphthylamine	7422306816	7149384704	6818374656	7131143680	6599475712	6775393280	5498118656	5523247616	5800087040	5568747008	5653451264	5553499136	6982679808	5599525120	-0.32	0	0
DL-Pipecolinic acid	228309056	205360192	202609888	205360976	206007536	206479856	234924816	214634848	207696960	211145712	226606048	251978832	2.09021e+08	2.24498e+08	0.1	0.09	0.12
Tryptamine	971459264	931450112	877492800	924807872	860643200	864426240	644097088	634598976	659678784	638861632	639489728	624213120	9.05047e+08	6.40157e+08	-0.5	0	0
Phenylalanine	1199700736	1212803456	1128431872	1426052224	1090020096	1214845056	1109047808	1130686592	1301225600	1177206016	1186597120	1247522304	1.21198e+09	1.19205e+09	-0.02	0.73	0.74
O6-MeG	3784608	5715172	3692208	3990212	3879694	2510154	21831886	21039758	23006166	20780026	21867530	22673414	3.92867e+06	2.18665e+07	2.48	0	0
Nicotine	81162816	45975872	50648640	49846668	99851960	49114176	77488328	34669956	54794044	68451424	81672960	162971200	6.27667e+07	8.0008e+07	0.35	0.42	0.48
N,N-Dimethyldecylamine-N-oxide	547732224	548550720	541507264	552576448	528659840	567792128	582629888	584637120	568573248	602574592	572741568	524120512	547803104	5.72546e+08	0.06	0.08	0.11
THREONINE	726667968	735666304	699140608	762413824	696128128	726580416	342591232	342729216	402543424	350292032	357537088	365737568	7.24433e+08	3.60238e+08	-1.01	0	0
Maltol	397903232	334621184	708837760	283855712	492439392	560365376	476582080	457252736	510425600	616247488	543325888	497422912	463003776	5.16876e+08	0.16	0.46	0.51
TRYPTOPHAN	24542024	26466424	26550390	31851074	26646108	31864080	118745392	119346408	140146800	132314104	119403032	121504024	2.79867e+07	1.25243e+08	2.16	0	0
Dicyclohexylamine	29677100	28596258	29313900	27409928	30147718	26762382	30071506	26409150	26647102	29865374	29710328	27421704	2.86512e+07	28354194	-0.02	0.74	0.75
Octadecanamide	29137586	289049920	430750016	4789951488	89170720	426321536	1094876416	500078432	99625856	35975968	100755928	108106176	1.00906e+09	3.23236e+08	-1.64	0.41	0.48
oxy-1,4,5-trihydroxycyclohexane-1-carboxylic acid	32932346	20157066	18008876	24485878	34400632	17478772	318166016	328827296	313212896	312380032	307953024	308145888	2.45773e+07	3.14781e+08	3.68	0	0
Butylisopropylamine	5958285312	6295596544	7163742208	6060666368	6784227840	6251868672	8134971904	7350510592	6069216256	6934615552	6957035520	9183538176	6.41906e+09	7.43831e+09	0.21	0.07	0.11
Lauramidopropyl betaine	48356044	40337372	50800744	53449120	52387084	78319136	54253596	40602536	80849616	71566424	56660108	49991964	5.39416e+07	58987374	0.13	0.54	0.58
N,N-Dimethyldodecylamine N-oxide	3444274944	2728169984	2710686720	2540298752	3242810368	2725992960	2715144448	3081615872	3083000320	3183488512	3105901824	3170792960	2.89871e+09	3.05666e+09	0.08	0.36	0.42
L-Pyroglutamic acid	4320744448	4319770624	4116673024	4359316480	4181200896	4376788992	502538176	457249120	579975744	570983744	484905120	582345344	4.27908e+09	529666208	-3.01	0	0
2-Hydroxybenzonitrile	6297756	8879628	3029613	7069077	10748139	4127616	27147688	31688882	25017066	30551016	26708716	25107070	6.69197e+06	2.77034e+07	2.05	0	0
N6-Methyladenosine	1114046	4409457	1167152	1185099	1119657	1237650	12279276	9631177	12095697	7061128	8187042	8277951	1.70551e+06	9.58871e+06	2.49	0	0
Erucamide	471891872	445348768	446663648	496852960	472526976	423776608	496391072	644287232	567121088	507346336	471138400	524285664	4.5951e+08	5.35095e+08	0.22	0.03	0.05
Phenylethylamine	61269668	92995760	67178896	71021168	103364440	65765452	64454900	79512824	63782472	70489632	232883568	94406680	76932564	1.00922e+08	0.39	0.42	0.48
AGMATINE	10938916	5382446	7915879	35864704	11912045	12270910	317457216	282005472	208873136	314993472	262963984	289023680	1.40475e+07	2.79219e+08	4.31	0	0
3-HYDROXYCINNAMIC ACID	327544	544721	926323	716617	180598	158135	79298240	78130912	86000432	79144392	81720384	79626432	475656	8.06535e+07	7.41	0	0
L-Isoleucine	1272500096	1233637376	1201676032	1458163968	1143192704	1274539264	1259270144	1282425216	1447562752	1355140608	1311073408	1405698176	1.26395e+09	1343528384	0.09	0.17	0.22
1,6-ANHYDRO-B-GLUCOSE	354439168	377003488	370501600	342168864	332375104	343590272	260487712	250610688	244771024	248325296	231042224	234728864	353346416	2.44994e+08	-0.53	0	0
Lysine	114405848	108956920	111703080	171811408	109557472	118557032	562766592	565345152	591056064	577112768	588940224	593419072	1.22499e+08	579773312	2.24	0	0
Melezitose	241703008	257319584	239806576	220774528	242978320	234845536	474361344	474239808	467984768	477548096	448547360	474177792	2.39571e+08	469476528	0.97	0	0
SARCOSINE	376415776	372229056	361560864	383274208	347764768	388319936	375755136	377882400	456618304	434775840	384003136	435242272	3.71594e+08	410712848	0.14	0.04	0.06
Gly-Leu	3301771	3477700	3128254	5038203	4143060	4184035	38223976	37392592	38661300	38832380	37060768	37483792	3.87884e+06	37942468	3.29	0	0
L-NORVALINE	1749628800	1618221696	1644866048	1882536448	1681427200	1801971200	633548096	634594432	751541888	680462656	690790528	703735808	1729775232	682445568	-1.34	0	0
Di-n-butyl phthalate	114153584	116648016	122623960	101671072	124078120	117093008	114084048	141635680	110254880	114267360	136563760	110884336	1.16045e+08	1.21282e+08	0.06	0.45	0.51
Epigallocatechin	102773264	79050000	91671232	81365832	61365896	79242856	105720672	95529016	98671664	130600088	94144320	126404752	82578180	108511752	0.39	0.01	0.02
3,6,9,12-Tetraoxatetracosan-1-ol	21434602	68626184	103778360	234156400	21225942	114338648	140030624	73434624	26415548	24945058	27225590	25242094	9.39267e+07	5.28823e+07	-0.83	0.31	0.38
Orthophosphate	1584046720	1558171648	1680542592	1534928256	1578812160	1645038208	1535344128	1600086656	1502672640	1539244800	1563785472	1490986240	1596923264	1538686656	-0.05	0.06	0.09
Coumaric acid	11611542	10727887	13151752	7421756	5249435	7368362	1356138368	1153669120	1256079104	1220362880	1209666176	1247560704	9.25512e+06	1240579392	7.07	0	0
Indole	35900856	23913984	13165706	19264904	17786626	16185345	38483400	37933840	38818032	39522708	37358432	39733608	2.10362e+07	38641670	0.88	0	0
2',6'-Xylidine	863541312	801383808	884825472	688952256	871121536	819182784	898706816	841738624	827634240	836603392	846750720	824914752	8.21501e+08	8.46058e+08	0.04	0.46	0.52
beta-D-Glucopyranose	0	0	0	0	0	0	122269648	129093040	133365752	136778816	133289016	130044608	0	1.30807e+08	9.03	0	0
Tri-isobutylphosphate	849480064	864468352	923016640	815707904	830176640	858778176	927471552	941662080	894466560	896613824	891254272	855480064	8.56938e+08	9.01158e+08	0.07	0.05	0.07
Melibiose	1494895104	1605166592	1461742080	1430315136	1474916352	1429904512	1515146880	1315215104	1470660352	1394495744	1527367040	1509393920	1482823296	1455379840	-0.03	0.54	0.58
Piperidine	260673296	230000448	230380368	391949056	231392736	253807216	821425088	818086016	904097664	856688640	858739136	894044864	2.66367e+08	8.58847e+08	1.69	0	0
Tris(1-chloro-2-propyl)phosphate	130051480	128809808	124869128	126325584	128135000	136686144	125227464	133422672	134536432	135171280	133887320	127192536	1.29146e+08	1.31573e+08	0.03	0.34	0.41
SEROTONIN	418023	479357	147353	35241	707242	110617	507235200	496032480	506749696	493168544	475173632	462242336	316306	4.901e+08	10.6	0	0
BETAINE	712599680	310567424	349529696	366060128	366587456	618806656	380949760	301577696	393311616	400201824	407775072	418072736	4.54025e+08	3.83648e+08	-0.24	0.36	0.42
Aniline	148911712	105448880	161215728	197626368	210830704	55736096	325469760	55256048	54009000	164894240	294660128	167111280	146628248	176900076	0.27	0.58	0.62
o-Toluidine	24764538	32273514	28295604	24151456	32359396	31451318	35613752	34940576	28541800	29140618	34444788	32498592	2.88826e+07	32530021	0.17	0.09	0.13
CYTIDINE	11867084	12943330	11940249	11398173	13524801	11886204	85325320	85768536	80415608	79256400	82957552	82878048	1.226e+07	8.27669e+07	2.76	0	0
Phenethylamine	81153080	276790400	658696000	376751808	555836416	228134304	1097150208	378057376	201259728	490908480	265747888	213713392	362893668	441139512	0.28	0.65	0.68
Myristamine Oxide	847089600	682153792	769290304	649981824	824148928	738744640	842854592	885608000	798530496	901902080	826750784	828655872	7.51902e+08	8.47384e+08	0.17	0.03	0.04
4-(Dimethylamino)pyridine	179787648	70037568	301966528	450351840	72644696	248602752	120748096	140443072	258469024	320302912	345507584	307663488	220565172	248855696	0.17	0.7	0.72
maltotriose	6375482	5401787	1991679	4734708	1622891	5905646	24730250	26237722	26282052	23482422	25831142	23999872	4.3387e+06	25093910	2.53	0	0
D-ribo-Phytosphingosine	175930912	141936480	122350576	93311896	198680240	140650400	117160888	151695168	187668784	208573712	219531520	310030304	1.45477e+08	1.9911e+08	0.45	0.12	0.17
Pyridoxal	164765344	163906368	164750992	160942880	156770272	160038544	45367780	45763976	48573264	47759104	49466816	52255480	161862400	4.81977e+07	-1.75	0	0
Oxypurinol	16395840	16904624	16117590	25812556	17982086	16639232	33466268	31618622	30962514	32198750	32229648	28029716	1.83087e+07	3.14176e+07	0.78	0	0
PYROGALLOL	5470673920	5889814016	5731049984	5641146880	5278677504	5382492160	8925913088	9095110656	8873231360	8904953856	8948853760	8812662784	5.56564e+09	8926787584	0.68	0	0
4-Isopropylaniline	272924352	347436544	416051232	314863296	301274784	337550304	320426688	468439168	306259328	341551776	379257952	455729440	3.31683e+08	3.78611e+08	0.19	0.21	0.27
3-Indoleacetic acid	966238	1637139	1037969	541723	647897	560084	13206281	13560864	14542651	13504343	15306451	14335381	898508	1.4076e+07	3.97	0	0
Feruloyl putrescine	16803858	15708771	14941761	15952441	15574700	15123518	49497828	44921188	44777540	46770532	41451936	46160520	1.56842e+07	4.55966e+07	1.54	0	0
2-hydroxy-2,6,6-trimethylcyclohexylidene	13246149	13145502	12823697	14365354	11004372	12195300	14467529	13050480	22787846	22185580	14496718	22047960	12796729	1.81727e+07	0.51	0.03	0.05
Metolachlor	29687112	31118920	30170450	28859316	28719636	30529704	44613268	43577624	42905668	40733484	34552760	33720400	29847523	4.00172e+07	0.42	0	0
1-Dodecyl-2-pyrrolidinone	24369102	36416524	49359464	139188784	22571962	42479916	48186644	33711168	24423354	21673142	21797766	21924830	5.23976e+07	28619484	-0.87	0.25	0.32
Melamine	18348404	15551589	10589431	12846312	11522083	13545907	97866592	99233632	102448944	104651440	100464048	102633952	1.3734e+07	1.01216e+08	2.88	0	0
Dimethyl terephthalate	22112632	23962378	25573030	22006380	22278584	24357708	24144882	23905312	24000632	22175176	24566688	21006614	2.33818e+07	23299884	-0.01	0.92	0.92
N2,N2-Dimethylguanosine	1188376	1560602	1350580	1091350	1413313	1178811	9461590	9639602	10304203	9442106	10053590	10080781	1297172	9830312	2.92	0	0
Tributylamine	100536632	101438568	103536544	103342760	96037776	100543136	92738096	93238032	106732800	98431784	97996800	94947400	1.00906e+08	9.73475e+07	-0.05	0.18	0.23
Quinoline	42916528	44443832	39706280	38934052	37569476	40237296	32842818	36449780	33350520	33161438	40571464	29905884	4.06346e+07	3.43803e+07	-0.24	0.01	0.01
Phthalic anhydride	148521296	132670880	140878560	113492968	148530496	141666688	128744632	147570448	126626784	154660480	160050672	139764432	1.37627e+08	142902908	0.05	0.51	0.56
4-PYRIDOXATE	8188396	9395980	8311802	8010848	7742279	8336908	19631178	19435512	18840270	18240300	17984406	19464452	8.33104e+06	1.89327e+07	1.18	0	0
1,4-Cyclohexanedicarboxylic acid	148333232	147419680	381522656	420858272	142028464	135952992	554178752	167616256	180242128	160291360	738500480	692962624	2.29353e+08	4.15632e+08	0.86	0.18	0.23
DIBUTYL SEBACATE	166674160	156989632	167780144	160145760	154255616	165500736	162610768	182926080	172978560	177707216	169406912	185622592	161891008	175208688	0.11	0.01	0.02
2-Methylindole	41941384	37902596	37403028	38102256	36199616	35542924	30019674	31842550	33418118	31262976	32772444	31175672	37848634	3.17486e+07	-0.25	0	0
Rosmarinic acid	163214240	105685424	90958864	129103192	166236880	94908120	1422777088	1496096256	1455399296	1454280704	1438765824	1479974400	1.25018e+08	1.45788e+09	3.54	0	0
7-hydroxy-3-[4-hydroxy-3-(3-methylbut-2-enyl)phenyl]chromen-4-one	868105	1057662	950989	1133126	1155966	1115643	17979008	16869630	17037868	16453690	17440482	16925002	1.04692e+06	1.71176e+07	4.03	0	0
Trichoverrol A	7582384	48191252	16627483	167847568	7302012	47949860	79856104	40585816	15248230	12156917	7940638	9017486	4.92501e+07	2.74675e+07	-0.84	0.45	0.51
(1E,4E)-1,5-bis(4-methoxyphenyl)penta-1,4-dien-3-one	0	0	0	0	0	0	13571256	13015690	12513152	13174174	12723182	13217111	0	1.30358e+07	5.71	0	0
Hypoxanthine	52452260	45929916	38628024	36749476	36054124	49916560	58702344	53437988	173111392	57400772	57915168	60700636	4.32884e+07	76878050	0.83	0.14	0.19
Tyramine	559564928	319042592	121254216	224994336	159505312	142882064	580272320	582548160	589020224	575051584	589781952	575529152	2.54541e+08	5.82034e+08	1.19	0	0.01
Benzothiazole	54458780	46262004	57002996	43978272	36917468	39615940	54203436	48958216	61250752	52535688	35923048	37937028	4.63726e+07	48468028	0.06	0.69	0.72
Glutamylleucine	16809532	23941744	21001188	25561756	28102484	26421244	39437468	37242520	39218212	40332136	40892752	39447016	23639658	3.94284e+07	0.74	0	0
HISTIDINE	113892344	108978488	110925024	110183752	105172072	114992848	189180640	188824304	199940736	187490304	187006672	185088080	1.10691e+08	189588456	0.78	0	0
URIDINE-5-MONOPHOSPHATE	53351380	34359520	37995960	39504580	38212748	40699940	638140224	603534848	613699520	583166208	603286912	609623040	4.06874e+07	6.08575e+08	3.9	0	0
SUCROSE	6418458112	5478756864	6869114368	6683156992	6167191040	5510276608	54846533632	55416688640	56040460288	53552480256	57502199808	54119268352	6187825664	5.52463e+10	3.16	0	0
ASPARTIC ACID	15044044800	14847149056	14654988288	14999555072	13901087744	15211266048	59214659584	59807821824	58653450240	58287992832	56670494720	56425750528	1.47763e+10	5.81767e+10	1.98	0	0
CITRIC ACID	23660775424	25656406016	26579150848	26404409344	24838076416	26019463168	11990865920	12262309888	12360603648	11777223680	12625649664	12587760640	2.55264e+10	12267402240	-1.06	0	0
GLYCERIC ACID	821323328	934300544	809238976	876511488	820577664	992299328	754279808	657717120	680866688	709513216	655046336	664724032	8.75709e+08	6.87025e+08	-0.35	0	0
Adenosine-3'-monophosphate	8713982	3654391	5054103	6884269	5016068	6015719	284855200	248310928	246461488	254023408	253925920	256208240	5.88976e+06	2.57298e+08	5.45	0	0
D-Pantothenic acid	134555040	125230352	119996056	125682552	112493848	124141344	182354224	176999776	188954016	182506432	184321104	180972960	1.23683e+08	182684752	0.56	0	0
SERINE	709700416	764566784	819026624	729767488	752683392	768245952	316056128	313287200	366749568	325491520	332904000	318261920	757331776	3.28792e+08	-1.2	0	0
D-(+)-Malic acid	47145648128	45877276672	46121127936	48152252416	44644274176	46580465664	6762307072	6538324480	6578036224	6499100672	6949100544	6595245056	4.64202e+10	6.65369e+09	-2.8	0	0
Guanosine	119005112	136506592	130387144	124100632	127020040	129529936	544296192	529119424	541389312	519504160	496417568	537682944	1.27758e+08	5.28068e+08	2.05	0	0
Adenosine 5'-monophosphate	3181781	2551405	1462604	2828058	2169662	930834	155029104	159095232	143742400	148295312	142445376	154362736	2.18739e+06	1.50495e+08	6.1	0	0
9-Fluorenone	14181321728	13977281536	14075300864	12915372032	12902708224	13457609728	4760744448	4884631040	4640586752	4591649792	9728982016	4618697216	13584932352	5537548544	-1.29	0	0
GLUCONIC ACID	3760317184	3714975232	3674053376	3698758912	3739061504	3785737216	6863428608	6695788544	6615170560	6888425472	6367958016	6862787072	3.72882e+09	6.71559e+09	0.85	0	0
GLUTAMIC ACID	7484921856	7387366400	7300996096	7392374272	7291677184	7563902976	8764387328	8615037952	8604504064	8150340096	8003675136	8220808704	7.40354e+09	8.39313e+09	0.18	0	0
2-Ketogluconic acid	625117376	608016320	654285248	640133056	619316608	598525760	886912640	955008192	868219200	914147200	886826944	905035648	6.24232e+08	9.02692e+08	0.53	0	0
Sebacic acid	81208944	71250664	77576168	83341768	78499768	69677448	81038432	72758528	86454424	1167914880	81883592	100095840	7.69258e+07	2.65024e+08	1.78	0.35	0.41
Dodecanedioic acid	70615448	70709672	77017184	68022224	64856300	62848248	518802016	483950752	418680192	482911648	446975456	537016640	6.90115e+07	4.81389e+08	2.8	0	0
Glycerol 3-phosphate	1793692672	1831212800	1825567104	1756782464	1819390336	1834609536	482532352	476184320	494808832	476126816	455181408	644552448	1810209152	504897696	-1.84	0	0
1-Myristoyl-2-hydroxy-sn-glycero-3-phosphate	4350338	2149688	1550505	1372906	1061793	1071872	57955832	59641564	61495756	61820920	61005864	52970488	1.92618e+06	59148404	4.94	0	0
Caffeic acid	47573360	30916612	28057924	33929420	30058948	34303452	772112512	765135168	783142208	753673856	776578624	796114496	3.414e+07	7.74459e+08	4.5	0	0
D-Mannose-6-phosphate	2704416512	2698827008	2862693888	2728759808	2662390016	2891340800	1365680896	1368529280	1269825664	1348362624	1351981824	1311860736	2.75807e+09	1.33604e+09	-1.05	0	0
Guanosine 5'-monophosphate	18913348	17188144	15178223	17048044	14624303	13947797	55738372	58536236	54387752	51664192	52794504	64517380	1.615e+07	5.62731e+07	1.8	0	0
Undecanedioic acid	123149320	80779760	83843592	79521440	76553112	75891048	78230672	76739440	95660464	77895288	76089432	95458640	8.6623e+07	83345656	-0.06	0.71	0.72
SUCCINIC ACID	1244638208	1315968896	1227369856	1316385792	1203673472	1338717824	1270827264	1254133888	1303781120	1519823360	1205004288	1372254336	1274459008	1.32097e+09	0.05	0.39	0.46
Xanthosine	4077340	3789663	3778742	3595079	3528056	3891182	22253982	20852596	21162198	21466810	21834884	21902460	3776677	2.15788e+07	2.51	0	0
L-SORBOSE	3091802880	2180919808	2177080064	2547147264	2009844480	2192709888	1469759616	2260287232	2183902976	2449924352	1481463552	1427798400	2366584064	1.87886e+09	-0.33	0.08	0.11
QUINIC ACID	68256739328	67764871168	63275212800	68840349696	68147822592	71476961280	4796200960	4622159360	4609675776	4763468288	4646449664	4749856768	67960326144	4.69797e+09	-3.85	0	0
P-Coumaric acid	19905758	14173672	24809000	12204743	11827674	12589983	2046296576	2029275520	2098284032	2076737920	2120098944	2109234304	1.59185e+07	2.07999e+09	7.03	0	0
Uridine	345256224	349251232	332762560	328354112	331790880	344653504	747273216	744402432	774778240	749093504	742154816	756974400	3.38678e+08	7.52446e+08	1.15	0	0
trans-4-Hydroxy-3-methoxycinnamate	4289936	3568444	3673207	3533360	4179193	4297960	19887704	19578816	19520968	19593062	19796442	19798368	3.92368e+06	1.96959e+07	2.33	0	0
Azelaic acid	6019770880	5923118592	5726974976	6030912000	5411953664	5939795968	1484971776	1389212160	1389601408	1500802304	1346107904	1865206400	5842087680	1.49598e+09	-1.97	0	0
Uridine 5'-diphospho-D-glucose	15132666	12154179	13695797	13270107	11215812	12528329	98611856	105781984	95158768	93507408	102993528	95045592	1.29995e+07	9.85165e+07	2.92	0	0
Dodecylbenzenesulfonic acid	4562871808	15011514368	4388068864	41514582016	1848408704	4650735104	10383408128	10135764992	2406951424	1724123904	1833969024	1769870208	11996030144	4.70901e+09	-1.35	0.3	0.38
BETA-ALANINE	1468285184	1446558080	1417568384	1454795264	1359190656	1473843840	6086454272	6021080064	6122871296	5965738496	5772938752	5797899776	1.43671e+09	5961163776	2.05	0	0
9-HODE	70776864	69572032	76909344	84453256	66844052	64515232	82858744	75227320	81919080	78509024	78391680	92029416	7.21785e+07	8.14892e+07	0.18	0.04	0.05
Threonic acid	6549132800	9761231872	7443455488	7699134464	7284763648	10383366144	5958403072	6760800768	6641050624	10347282432	7103199744	7053552128	8.18685e+09	7.31071e+09	-0.16	0.35	0.41
N-Methylglutamate	99612592	96729984	104476648	96998944	93306768	99289880	88548328	92903136	84531472	80804072	80142304	88603744	9.84025e+07	85922176	-0.2	0	0
D-SACCHARIC ACID	4073392896	3936467968	4207385088	3898490880	4062781184	4286971648	3439737344	3512875776	2757499136	3193687808	3368946176	3104833536	4.07758e+09	3.2296e+09	-0.34	0	0
D-(+)-Melezitose	29628048	25661600	25403300	27262792	24433638	25352690	141527968	132557280	134462960	124814600	144467728	128977320	2.62903e+07	134467976	2.35	0	0
D-(+)-Trehalose	8460055	2091327	3354156	2126321	1748065	4865303	65447516	83382864	32133018	62220416	87240064	48852904	3.7742e+06	63212797	4.07	0	0
Tridecanedioic acid	117516648	110909264	121420504	116422800	109658808	110334776	112800976	113512216	119954632	122327928	112801664	122180120	1.14377e+08	1.17263e+08	0.04	0.32	0.39
Inosine	15000815	17598638	14419423	13862530	15571593	15647104	24763476	23359984	71669480	22207204	24273178	24177818	1.535e+07	3.17419e+07	1.05	0.1	0.13
Caffeoyl quinic acid	12017133	7075613	3587632	9920997	4300524	3887723	298019008	276428192	297923136	257758160	266861472	274553600	6.79827e+06	2.78591e+08	5.36	0	0
SUBERIC ACID	259914384	249555008	256906640	254290688	271207552	257901760	179240112	173836768	189044368	210229024	185847136	223758928	2.58296e+08	1.93659e+08	-0.42	0	0
Ala-Ile	1105522	1024858	1079318	4179186	1406744	1035548	26651758	26332012	29776994	27697596	27872524	25805750	1.63853e+06	2.73561e+07	4.06	0	0
trihydroxycyclohexanecarboxylic acid	70249248	37492756	25429764	44518036	33460936	27822038	844912064	970933312	991636352	1029819264	896659584	995605952	3.98288e+07	9.54928e+08	4.58	0	0
4-AMINOBUTANOIC ACID	638333120	638832128	626183232	639898432	630055680	649822272	746693504	715155136	752184320	699075584	682933952	706848640	6.37187e+08	7.17149e+08	0.17	0	0
prop-2-enoic acid	4770682	4299392	8265225	3495444	3437615	3154684	1338056576	1310732160	1394405248	1307370624	1369236352	1250395520	4570507	1328366080	8.18	0	0
XANTHINE	9400609	9334885	9143533	8566652	9793346	8815565	10830712	10070228	25645390	12419671	11333984	16139109	9175765	1.44065e+07	0.65	0.08	0.12
Tetradecyl sulfate sodium	325607008	3390969856	926988160	12732818432	424287904	1046929920	2156924416	2235146240	448138944	420286976	312483040	350401952	3141266880	9.8723e+08	-1.67	0.33	0.4
9-HOTrE	232975728	344812512	276894240	246862032	264379440	264991744	32714926	34051316	32696034	34668416	34659184	36271372	2.71819e+08	3.41769e+07	-2.99	0	0
Chlorogenic acid	43113084	27433242	19604282	30068088	33518390	23515828	391983904	338555776	273993728	292114272	311366240	310290688	2.95422e+07	3.19717e+08	3.44	0	0
Canrenone	8878484480	20623874048	7920608256	48743374848	1879861120	6189087744	15005606912	14709846016	2394134528	1376938752	1317232000	1573898368	1.57059e+10	6.06294e+09	-1.37	0.25	0.32
Glyceraldehyde	1691143936	1670952320	1660827136	1602550528	1590234240	1747499136	1089894528	1050286144	1083043072	1088510208	2044019584	1086394368	1.66053e+09	1240357984	-0.42	0.05	0.07
Bisphenol S	27000992	25770916	27122668	23503008	23102494	28553894	26140110	23461488	26332888	26102388	21538032	28135936	2.58423e+07	2.52851e+07	-0.03	0.68	0.71
cis-Aconitic acid	463200288	433696384	405664800	453027392	417725504	449398048	492249920	524119584	502376768	461376224	529656352	490829728	437118736	5.00101e+08	0.19	0	0
9-(2,3-dihydroxypropoxy)-9-oxononanoic acid	115162704	110893688	131512848	100844056	113296784	110866144	116015184	131171384	109341520	115568880	98907072	134010368	113762704	1.17502e+08	0.05	0.59	0.63
Phosphoric acid	5657573376	5425446400	5367530496	5264512512	5480530432	5309300224	5149061120	5173904384	6041667072	5397443584	5267867648	6293411328	5417482240	5.55389e+09	0.04	0.54	0.58
ALLOSE	1166767232	780619840	650042816	642167488	1120041216	758389952	468087072	433999680	390876352	545756288	562534272	494246208	8.53005e+08	482583312	-0.82	0.01	0.02
Pseudouridine	10453115	8580760	7575410	9325554	9237653	9706739	32660766	32299452	36044544	34164088	32788234	33109092	9.14654e+06	3.3511e+07	1.87	0	0
2,6-Di-tert-butyl-4-nitrophenol	255153584	260700608	262534576	257510640	327020544	240565008	255633184	270769888	273327360	257986080	355557280	331830048	2.67247e+08	290850640	0.12	0.29	0.37
Glycolic acid	421532480	271353856	218916560	219083824	214704816	575408128	581504256	564599552	637482688	733569728	567207232	610908800	3.20167e+08	6.15879e+08	0.94	0	0
alpha-D-Glucopyranoside, beta-L-fructofuranosyl 6-O-[(2E)-3-(4-hydroxyphenyl)-1-oxo-2-propen-1-yl]-	572584	361803	173267	197010	36735	154934	484763680	489122720	519683392	475526880	469181632	493395712	249389	488612336	10.94	0	0
Caffeic acid hexoside	15576620	14757925	15842878	13318291	11865665	12269631	982473344	979819072	954340160	966364736	937908672	986738496	1.39385e+07	9.67941e+08	6.12	0	0
LACTIC ACID	1661594624	2568493056	2886058752	3847564288	3132406784	2845607168	2241514240	1334013440	1965065984	3108658432	1813897344	2392047360	2.82362e+09	2142532800	-0.4	0.11	0.14
5'-Deoxy-5'-Methylthioadenosine	2355434	2035922	2222134	2536397	2153452	2094113	10231645	9113968	10031454	9813688	10205792	9699464	2.23291e+06	9.84934e+06	2.14	0	0
10-HYDROXYDECANOIC ACID	30550018	42825388	44507008	42922300	43314600	37759336	40747672	39876132	37911656	30905728	40311016	36396944	4.03131e+07	3.76915e+07	-0.1	0.35	0.41
Coumaroyl Hexoside	10596021	10429182	11700962	10256977	9357014	8862519	2187795456	2432851712	2461273600	2689864704	2291107072	2509385984	1.02004e+07	2428713088	7.9	0	0
Dehydroascorbic acid	630275008	581101120	545968704	601502016	556990400	495674208	2034009984	2128778496	1764319744	1409794944	2372444160	2068732288	5.68585e+08	1.96301e+09	1.79	0	0
C10-LAS	948564416	1401239680	962080768	2770612480	700488384	1101088000	1276708352	1166405120	886512640	772499712	815805248	904603776	1314012288	9.70422e+08	-0.44	0.32	0.39
Benzoic acid	66670136	62770960	61995872	66339836	64007024	64152964	35517444	34394176	34333104	33346844	33339296	32674710	6.43228e+07	3.39343e+07	-0.92	0	0
Dinoterb	28584196	35574204	61767044	86762000	87546264	38290456	28169588	30559740	155900336	36813368	48581444	60945176	56420694	6.01616e+07	0.09	0.87	0.88
4-Vinylphenol	4944886	4311746	8066727	3808692	4233690	3940956	919547008	916073024	938069760	936638400	962594176	964678720	4.88445e+06	9.396e+08	7.59	0	0
PIMELIC ACID	133075976	119576760	111506920	118572624	117847184	119422768	50416648	48297000	52555132	55748272	53723900	56425588	120000372	52861090	-1.18	0	0
4-hydroxybenzaldehyde	23296520	32021974	25777264	22863670	32111972	26579536	55380084	65975144	44447576	37301108	46432656	57883340	2.71085e+07	5.12367e+07	0.92	0	0
3-p-Coumaroylquinic acid	1996051	1922288	1567729	1714615	1438982	1718616	24589626	23919174	23565742	19400624	23025040	22749258	1.72638e+06	2.28749e+07	3.73	0	0
Malonic acid	120946504	198497776	154449488	160292080	151111136	189048656	294988928	219174304	245986832	178786880	176357424	204968736	162390940	2.20044e+08	0.44	0.03	0.04
3-Methylbenzoic acid	7782467	4323140	5505450	2539217	5020952	3978536	79486968	77608720	78745296	78516016	79339016	81929152	4.85829e+06	7.92709e+07	4.03	0	0
MEHP	17780544	16994526	18929338	15733314	16956024	16457848	18243822	18457918	16755759	16545021	16782146	17392604	1.71419e+07	1.73629e+07	0.02	0.7	0.72
Mucic acid	13536816	9287301	5737245	8286078	5985496	6729583	32993610	34031148	31664722	36670356	36708908	33832412	8.26042e+06	3.43169e+07	2.05	0	0
