# Supplementary material for: Metabolomics analysis of quality components metabolism during the growth process of pepino (Solanum muricatum) fruit
Source: Plant Signal Behav. 2023 Nov 17;18(1):2283363. doi: 10.1080/15592324.2023.2283363 (PMC10761028; doi:10.1080/15592324.2023.2283363)
Supplement: Supplemental Material [file KPSB_A_2283363_SM7198.zip › Table S5.xlsx]

## Sheet: Table S5 A-vs-C
ID	A1	A2	A3	A4	A5	A6	C1	C2	C3	C4	C5	C6	A_mean	C_mean	log2(fc)	PValue	FDR
Methionine	54754524	72797104	67386160	64466060	70713392	64407776	448645792	447560640	429992000	424809664	451386624	463875680	6.57542e+07	444378400	2.7566	1.61999e-10	1.51469e-09
D-2-Aminoadipic acid	1320578432	1246125824	1252836352	1263289984	1241517184	1251045376	401356992	364153728	379524512	356901088	370559808	403674176	1.26257e+09	3.79362e+08	-1.7347	9.27469e-13	1.92707e-11
Arginine	89137488	154523376	235910400	149810272	146507504	142552240	6543870464	6488879616	6509807616	6465752576	6564556800	6415934464	1.53074e+08	6.49813e+09	5.4077	2.05093e-19	3.83524e-17
Phenylacetaldehyde	280569536	515323648	422180544	378337792	274223776	234060480	570863616	564236608	566771200	549969344	562888448	559860864	3.50783e+08	562431680	0.6811	0.0046454	0.00706252
O-Phosphocholine	126212128	147759888	127293736	84361720	130172560	82149248	340400736	463742816	363353760	437779872	481761856	556077760	116324880	4.40519e+08	1.921	7.01058e-05	0.000133773
ASPARAGINE	4941970432	5485667328	5560891904	5591087104	5649492480	5728584192	1118630400	1089896448	1074221696	1101765760	1108562816	1104156928	5.49295e+09	1099539008	-2.3207	2.18316e-07	5.59247e-07
NEPSILON-TRIMETHYLLYSINE	326349728	403611968	404503808	379101696	407332320	433007168	728260416	712648128	723821376	717960192	752436224	725840000	3.92318e+08	7.26828e+08	0.8896	3.91608e-07	9.63561e-07
TURANOSE	1078525312	983013504	994895616	1057829376	941959552	1091231872	3948091904	6835713536	3665954816	6684716544	3847570432	6273850880	1024575872	5209316352	2.3461	0.00112857	0.00185125
Guanine	409785248	395934624	462336640	353361056	416986016	361066176	962295808	950718272	985884224	990929344	987414080	1022434432	3.99912e+08	983279360	1.2979	7.15451e-10	5.14574e-09
Trigonelline	5633853440	5873070592	6216464384	6191629312	6057752576	6000920064	689370688	672904896	694345152	661836096	681441664	717424768	5.99562e+09	686220544	-3.1272	2.02853e-08	7.02474e-08
TYROSINE	232940016	268646464	257742592	248875328	246011072	248116528	297138336	298741280	375055520	339954272	307873408	330651200	2.50389e+08	324902336	0.3758	0.000987176	0.00166308
Uracil	390424608	388429312	410084096	375480032	388196096	399225888	549472576	560889024	578265408	561258048	562999872	597557760	3.91973e+08	5.68407e+08	0.5362	7.35838e-09	3.20004e-08
4-Methylphthalic anhydride	324817856	335894880	311443744	381915104	337135552	349883328	338819776	313183104	290519680	288030112	301957536	266999856	340181744	299918344	-0.1817	0.0168643	0.0242586
Choline	72185962496	72128495616	70842916864	68081053696	71675183104	74157031424	25316829184	25507133440	25881708544	23931551744	23474601984	26266343424	7.15118e+10	2.5063e+10	-1.5126	4.72717e-11	5.52488e-10
Nicotinic acid	135452032	179138672	184394432	156900912	190466768	154513680	716382080	762307968	723984320	767842304	800689088	747562368	1.66811e+08	7.53128e+08	2.1747	3.87985e-11	4.83688e-10
Adenosine	228325248	278537984	282529568	264913040	269106432	202140832	667760384	735909312	680059456	730549952	752256704	678936128	2.54259e+08	707578656	1.4766	6.61958e-10	4.95144e-09
TRANS-CAFFEIC ACID	1012836	594808	373814	192590	281320	1208977	91722648	87279288	82458296	96610288	87417840	98806280	610724	9.07158e+07	7.2147	2.99143e-07	7.45863e-07
Quercetin	154218	0	0	0	0	0	17053372	17035428	17613638	18614986	18008470	16773916	25703	17516635	9.4126	1.79026e-08	6.45711e-08
Niacinamide	243523552	231508288	250197680	225029984	249557168	261034912	244028048	202313808	217416736	240605984	218190608	280588416	243475264	2.33857e+08	-0.0581	0.467612	0.510338
1,3-Diphenylguanidine	95264424	126635632	107098616	115366992	122345392	120194432	228700240	216636736	242449600	228424992	235062592	242824816	114484248	2.3235e+08	1.0211	4.89452e-09	2.40862e-08
2'-DEOXYGUANOSINE 5'-MONOPHOSPHATE	0	0	1732924	1064006	753280	713304	320227936	298973120	286785376	323049696	327093152	344642912	710586	3.16795e+08	8.8003	2.54139e-07	6.42215e-07
CYTOSINE	36612948	200842864	215068048	203611680	214792112	207285888	745371392	769398272	884563392	753102912	787964864	757179392	1.79702e+08	7.8293e+08	2.1233	3.05656e-08	1.02093e-07
Adenine	1290763264	1301267584	1327880192	1190777344	1326229504	1250514048	1420553856	1414792064	1444696960	1423987968	1399516416	1488306560	1281238656	1.43198e+09	0.1605	0.000289516	0.000520572
Lauryldiethanolamine	3254519040	2038631936	2930574592	3038975488	2215556096	3102952704	3880828928	2909556992	2983162624	2971611392	2930810880	3835970560	2763534976	3.25199e+09	0.2348	0.114618	0.152011
5'-METHYLTHIOADENOSINE	460675776	378478272	374635328	419014912	376793152	446330816	1907383424	1796800896	1819548672	1850232320	1782686720	1863266048	409321376	1.83665e+09	2.1658	1.24667e-13	3.3304e-12
PIPECOLIC ACID	38131138560	34991611904	36104679424	35441451008	35555856384	36983971840	19616673792	19645931520	19744645120	19516839936	19572439040	19054237696	36201451520	1.95251e+10	-0.8907	1.46704e-07	3.97588e-07
Dioctyl Phthalate	76954368	69490152	80112576	73648176	84244992	69395216	69951488	77153248	89911048	84315176	85549560	77134384	7.56409e+07	8.06692e+07	0.0929	0.219039	0.265976
2-Naphthylamine	8482346496	8574104576	8473755136	8339019264	8071689728	8130947584	5498118656	5523247616	5800087040	5568747008	5653451264	5553499136	8345310464	5599525120	-0.5757	3.62133e-09	1.88108e-08
DL-Pipecolinic acid	183923392	186857168	180491872	192858768	207445424	187896752	234924816	214634848	207696960	211145712	226606048	251978832	1.89912e+08	2.24498e+08	0.2414	0.00246442	0.00389273
Tryptamine	1104790528	1123757312	1107227904	1093315328	1039962624	1042656576	644097088	634598976	659678784	638861632	639489728	624213120	1.08529e+09	6.40157e+08	-0.7616	9.09461e-08	2.69951e-07
Phenylalanine	495761536	603458752	612497728	546356160	581282944	551331392	1109047808	1130686592	1301225600	1177206016	1186597120	1247522304	565114752	1.19205e+09	1.0768	6.25124e-08	1.91636e-07
O6-MeG	9517336	11921704	8183962	12763527	9337813	9850910	21831886	21039758	23006166	20780026	21867530	22673414	10262542	2.18665e+07	1.0913	9.6341e-07	2.22417e-06
Nicotine	33974768	46978788	130504096	78559976	31545876	25648580	77488328	34669956	54794044	68451424	81672960	162971200	5.78687e+07	8.0008e+07	0.4674	0.385483	0.431649
N,N-Dimethyldecylamine-N-oxide	552091584	584226496	536231520	552444864	590646400	579591616	582629888	584637120	568573248	602574592	572741568	524120512	565872080	5.72546e+08	0.0169	0.644675	0.67727
THREONINE	988949568	1097145344	1103571456	1108691968	1101719424	1102392832	342591232	342729216	402543424	350292032	357537088	365737568	1.08375e+09	3.60238e+08	-1.589	2.93181e-09	1.56642e-08
Maltol	353988544	401129536	410820672	397871328	362395488	363272928	476582080	457252736	510425600	616247488	543325888	497422912	3.8158e+08	5.16876e+08	0.4378	0.0011753	0.00191114
TRYPTOPHAN	62287256	77938936	83381640	76483520	68852368	76698968	118745392	119346408	140146800	132314104	119403032	121504024	7.42738e+07	1.25243e+08	0.7538	1.06664e-06	2.43247e-06
Dicyclohexylamine	24174278	26813264	28057690	28322026	27419722	27031430	30071506	26409150	26647102	29865374	29710328	27421704	26969735	28354194	0.0722	0.16614	0.211348
Octadecanamide	39179840	5127926272	44529836	32517202	414243552	641758784	1094876416	500078432	99625856	35975968	100755928	108106176	1.05003e+09	3.23236e+08	-1.6998	0.423083	0.470932
oxy-1,4,5-trihydroxycyclohexane-1-carboxylic acid	3051014400	696459008	427835840	569176704	570122048	444290624	318166016	328827296	313212896	312380032	307953024	308145888	9.59816e+08	3.14781e+08	-1.6084	0.185316	0.227987
Butylisopropylamine	6194455040	6446559232	5833511936	3124238848	6207782400	5465995776	8134971904	7350510592	6069216256	6934615552	6957035520	9183538176	5545423872	7.43831e+09	0.4237	0.01845	0.026337
Lauramidopropyl betaine	50907328	41069132	53319476	50407012	47133532	49723052	54253596	40602536	80849616	71566424	56660108	49991964	48759922	58987374	0.2747	0.154566	0.197971
N,N-Dimethyldodecylamine N-oxide	3002342656	2455248384	3317872640	2920712704	2507152384	2600144896	2715144448	3081615872	3083000320	3183488512	3105901824	3170792960	2800578944	3.05666e+09	0.1262	0.13913	0.17943
L-Pyroglutamic acid	8400103424	8641570816	9261230080	8882556928	9035353088	9343409152	502538176	457249120	579975744	570983744	484905120	582345344	8.92737e+09	529666208	-4.0751	1.80304e-08	6.45711e-08
2-Hydroxybenzonitrile	34545600	23552296	19903244	18306990	19977474	16017874	27147688	31688882	25017066	30551016	26708716	25107070	2.20506e+07	2.77034e+07	0.3292	0.0962704	0.130453
N6-Methyladenosine	2295938	2412514	2218393	2091174	2311492	2098807	12279276	9631177	12095697	7061128	8187042	8277951	2238053	9.58871e+06	2.0991	0.000407216	0.000711677
Erucamide	436562880	444971808	432139424	413153568	419701248	516620064	496391072	644287232	567121088	507346336	471138400	524285664	4.43858e+08	5.35095e+08	0.2697	0.0148345	0.0215042
Phenylethylamine	88633448	71132904	91988840	54788072	79466544	89212056	64454900	79512824	63782472	70489632	232883568	94406680	79203644	1.00922e+08	0.3496	0.461366	0.510338
AGMATINE	1573526912	2198925056	2466636544	1749787008	1747492224	1658354176	317457216	282005472	208873136	314993472	262963984	289023680	1899120320	2.79219e+08	-2.7659	8.50153e-05	0.000158979
3-HYDROXYCINNAMIC ACID	992983	438325	212999	269558	202709	222707	79298240	78130912	86000432	79144392	81720384	79626432	389880	8.06535e+07	7.6926	9.18841e-09	3.81829e-08
L-Isoleucine	2360250624	2384991744	2551174912	2485382144	2504869888	2604494848	1259270144	1282425216	1447562752	1355140608	1311073408	1405698176	2.48186e+09	1343528384	-0.8854	1.19159e-09	7.68371e-09
1,6-ANHYDRO-B-GLUCOSE	114662768	117253160	116650192	203957024	104693480	112018800	260487712	250610688	244771024	248325296	231042224	234728864	128205904	2.44994e+08	0.9343	0.000370823	0.000654187
Lysine	38153616	67698280	70118424	57592656	65856944	54693104	562766592	565345152	591056064	577112768	588940224	593419072	5.90188e+07	579773312	3.2962	1.09419e-14	4.09227e-13
Melezitose	56045408	56573320	59686684	57401676	55198520	58158448	474361344	474239808	467984768	477548096	448547360	474177792	5.71773e+07	469476528	3.0375	1.2835e-09	8.00046e-09
SARCOSINE	595465152	630042688	608718656	599264576	620032256	629921280	375755136	377882400	456618304	434775840	384003136	435242272	6.13907e+08	410712848	-0.5799	5.28579e-06	1.11061e-05
Gly-Leu	466690	1182104	658644	543936	782571	628451	38223976	37392592	38661300	38832380	37060768	37483792	710399	37942468	5.739	1.30539e-11	1.87775e-10
L-NORVALINE	2686485504	2810255616	2894099712	2749656832	2812977408	2787562496	633548096	634594432	751541888	680462656	690790528	703735808	2790172928	682445568	-2.0316	1.16877e-12	2.18559e-11
Di-n-butyl phthalate	120919968	103643808	100539544	122143688	102812832	127506128	114084048	141635680	110254880	114267360	136563760	110884336	1.12928e+08	1.21282e+08	0.103	0.291305	0.338222
Epigallocatechin	60230168	42999152	44665260	56395212	49791028	67392184	105720672	95529016	98671664	130600088	94144320	126404752	53578834	108511752	1.0181	8.47465e-05	0.000158979
3,6,9,12-Tetraoxatetracosan-1-ol	29829928	150024576	22805828	21052462	150450560	174913168	140030624	73434624	26415548	24945058	27225590	25242094	9.15128e+07	5.28823e+07	-0.7912	0.309314	0.354858
Orthophosphate	1609226752	1532152832	1543639552	1586912640	1530848256	1634901888	1535344128	1600086656	1502672640	1539244800	1563785472	1490986240	1.57295e+09	1538686656	-0.0318	0.188187	0.230007
Coumaric acid	33863960	10678182	17341542	16088372	13183358	13629593	1356138368	1153669120	1256079104	1220362880	1209666176	1247560704	1.74642e+07	1240579392	6.1505	7.46214e-08	2.25068e-07
Indole	41138724	44308112	39670132	33518546	38003880	31744414	38483400	37933840	38818032	39522708	37358432	39733608	38063968	38641670	0.0217	0.779746	0.796789
2',6'-Xylidine	755194816	782710720	731903424	339159648	734166912	889427456	898706816	841738624	827634240	836603392	846750720	824914752	7.05427e+08	8.46058e+08	0.2623	0.128215	0.166501
beta-D-Glucopyranose	0	0	0	0	0	0	122269648	129093040	133365752	136778816	133289016	130044608	0	1.30807e+08	12.5636	1.74398e-08	6.45711e-08
Tri-isobutylphosphate	882055680	812166592	865297856	861147776	810718400	892732864	927471552	941662080	894466560	896613824	891254272	855480064	8.5402e+08	9.01158e+08	0.0775	0.0319193	0.045219
Melibiose	894528832	791143616	846597952	924121536	783779072	888526784	1515146880	1315215104	1470660352	1394495744	1527367040	1509393920	8.54783e+08	1455379840	0.7678	1.84086e-07	4.91772e-07
Piperidine	691847424	692650752	773710272	669932032	715393792	701015744	821425088	818086016	904097664	856688640	858739136	894044864	7.07425e+08	8.58847e+08	0.2798	2.44153e-05	4.85708e-05
Tris(1-chloro-2-propyl)phosphate	120128344	115793800	127750248	117893296	120983512	148882704	125227464	133422672	134536432	135171280	133887320	127192536	1.25239e+08	1.31573e+08	0.0712	0.275877	0.32446
SEROTONIN	2264941	1346875	345668	1730130	1921991	3256157	507235200	496032480	506749696	493168544	475173632	462242336	1.81096e+06	4.901e+08	8.0802	1.33858e-08	5.32584e-08
BETAINE	849584576	794271488	1006671872	794953664	760655872	908656768	380949760	301577696	393311616	400201824	407775072	418072736	8.52466e+08	3.83648e+08	-1.1519	8.89324e-06	1.82751e-05
Aniline	74289208	305428704	45768732	169460496	103611392	85689216	325469760	55256048	54009000	164894240	294660128	167111280	130707958	176900076	0.4366	0.466267	0.510338
o-Toluidine	24923720	30403408	24017560	26768106	35973492	26109394	35613752	34940576	28541800	29140618	34444788	32498592	2.80326e+07	32530021	0.2147	0.0726636	0.0991832
CYTIDINE	18263768	20702618	20482872	19427720	20837528	19222630	85325320	85768536	80415608	79256400	82957552	82878048	19822856	8.27669e+07	2.0619	5.83979e-10	4.55017e-09
Phenethylamine	237311184	291121088	290893504	732131648	358090240	263719184	1097150208	378057376	201259728	490908480	265747888	213713392	3.62211e+08	441139512	0.2844	0.631326	0.666994
Myristamine Oxide	822195712	670061056	776972352	727304896	689769536	704715712	842854592	885608000	798530496	901902080	826750784	828655872	731836544	8.47384e+08	0.2115	0.0029281	0.00456296
4-(Dimethylamino)pyridine	333843232	373096448	258999488	178215504	355795264	322329536	120748096	140443072	258469024	320302912	345507584	307663488	3.03713e+08	248855696	-0.2874	0.293005	0.338222
maltotriose	2379110	3268872	1180185	249487	182836	2908438	24730250	26237722	26282052	23482422	25831142	23999872	1.69482e+06	25093910	3.8881	2.84393e-11	3.79868e-10
D-ribo-Phytosphingosine	179320896	81922840	129880096	173900032	95618168	121276416	117160888	151695168	187668784	208573712	219531520	310030304	1.3032e+08	1.9911e+08	0.6115	0.0599164	0.0823851
Pyridoxal	397540224	386427392	421330592	437084480	396143776	445764608	45367780	45763976	48573264	47759104	49466816	52255480	414048512	4.81977e+07	-3.1028	2.17062e-07	5.59247e-07
Oxypurinol	16926866	15251489	14215508	19526652	18153230	18623950	33466268	31618622	30962514	32198750	32229648	28029716	1.71163e+07	3.14176e+07	0.8762	1.95074e-07	5.13788e-07
PYROGALLOL	3049295616	2855752704	3019874560	3000062464	2869241344	3067163392	8925913088	9095110656	8873231360	8904953856	8948853760	8812662784	2.9769e+09	8926787584	1.5843	9.54153e-17	8.92133e-15
4-Isopropylaniline	312370464	314335616	283030688	373678400	85070520	358831360	320426688	468439168	306259328	341551776	379257952	455729440	2.87886e+08	3.78611e+08	0.3952	0.111851	0.149401
3-Indoleacetic acid	492460	765645	538573	1194882	838090	844252	13206281	13560864	14542651	13504343	15306451	14335381	778984	1.4076e+07	4.1755	1.83009e-08	6.45711e-08
Feruloyl putrescine	3441118	1062422	641775	622577	1081536	1034359	49497828	44921188	44777540	46770532	41451936	46160520	1.31396e+06	4.55966e+07	5.1169	6.13809e-09	2.79957e-08
2-hydroxy-2,6,6-trimethylcyclohexylidene	57690528	33547954	35224884	32022480	35005624	35125256	14467529	13050480	22787846	22185580	14496718	22047960	3.81028e+07	1.81727e+07	-1.0681	0.00247719	0.00389273
Metolachlor	23562616	26640824	22864332	24895582	25193874	23465398	44613268	43577624	42905668	40733484	34552760	33720400	2.44371e+07	4.00172e+07	0.7115	0.000274565	0.000498482
1-Dodecyl-2-pyrrolidinone	18319202	119390936	27710788	18195270	46773212	60989296	48186644	33711168	24423354	21673142	21797766	21924830	4.85631e+07	28619484	-0.7629	0.269947	0.319495
Melamine	54761552	34969872	31986244	33476028	35940012	32929692	97866592	99233632	102448944	104651440	100464048	102633952	37343900	1.01216e+08	1.4385	3.06098e-06	6.73417e-06
Dimethyl terephthalate	26684870	24722318	24939068	25551276	27255816	25270514	24144882	23905312	24000632	22175176	24566688	21006614	2.57373e+07	23299884	-0.1435	0.00692613	0.0102793
N2,N2-Dimethylguanosine	955999	794438	829549	689265	822516	831311	9461590	9639602	10304203	9442106	10053590	10080781	820513	9830312	3.5826	5.49519e-09	2.63487e-08
Tributylamine	90315512	99151896	98775992	94469592	82863824	93393472	92738096	93238032	106732800	98431784	97996800	94947400	9.31617e+07	9.73475e+07	0.0634	0.227479	0.274443
Quinoline	37788612	37738472	37385272	36536664	38411688	36110392	32842818	36449780	33350520	33161438	40571464	29905884	3.73285e+07	3.43803e+07	-0.1187	0.108202	0.145567
Phthalic anhydride	154447776	133257784	135943488	152773360	143187888	151551584	128744632	147570448	126626784	154660480	160050672	139764432	1.45194e+08	142902908	-0.0229	0.740344	0.764886
4-PYRIDOXATE	14622989	13301929	13801999	13042303	13681101	14070254	19631178	19435512	18840270	18240300	17984406	19464452	1.37534e+07	1.89327e+07	0.4611	9.36457e-08	2.73621e-07
1,4-Cyclohexanedicarboxylic acid	417223232	308092192	355263488	347779744	343280512	338337472	554178752	167616256	180242128	160291360	738500480	692962624	3.51663e+08	4.15632e+08	0.2411	0.597734	0.635093
DIBUTYL SEBACATE	166197472	158336592	166339616	170975856	180183328	159690768	162610768	182926080	172978560	177707216	169406912	185622592	1.66954e+08	175208688	0.0696	0.116291	0.153143
2-Methylindole	46003180	45884380	45166912	45431708	44081452	43633380	30019674	31842550	33418118	31262976	32772444	31175672	45033502	3.17486e+07	-0.5043	2.76901e-09	1.55511e-08
Rosmarinic acid	14666851328	3231247872	2007348992	2709455104	2802178560	2215814656	1422777088	1496096256	1455399296	1454280704	1438765824	1479974400	4605482752	1.45788e+09	-1.6595	0.179944	0.22433
7-hydroxy-3-[4-hydroxy-3-(3-methylbut-2-enyl)phenyl]chromen-4-one	0	0	0	0	0	0	17979008	16869630	17037868	16453690	17440482	16925002	0	1.71176e+07	9.6298	5.97917e-09	2.79526e-08
Trichoverrol A	8056220	21702562	9912134	8657183	20971888	44765492	79856104	40585816	15248230	12156917	7940638	9017486	1.90109e+07	2.74675e+07	0.5309	0.532762	0.569294
(1E,4E)-1,5-bis(4-methoxyphenyl)penta-1,4-dien-3-one	0	2429	127214	0	0	0	13571256	13015690	12513152	13174174	12723182	13217111	21607.2	1.30358e+07	9.2367	2.5059e-09	1.46439e-08
Hypoxanthine	70051624	49003212	54280092	44191140	43662364	45523084	58702344	53437988	173111392	57400772	57915168	60700636	51118586	76878050	0.5887	0.243527	0.290061
Tyramine	630708352	745427392	624455424	578820992	582816448	485157600	580272320	582548160	589020224	575051584	589781952	575529152	6.07898e+08	5.82034e+08	-0.0627	0.491107	0.53085
Benzothiazole	60840664	58347580	58119432	60924496	55001216	58731076	54203436	48958216	61250752	52535688	35923048	37937028	58660744	48468028	-0.2754	0.0512263	0.0709579
Glutamylleucine	32698434	25145486	17140444	1749493	1648830	1477054	39437468	37242520	39218212	40332136	40892752	39447016	1.331e+07	3.94284e+07	1.5667	0.00537541	0.00810647
HISTIDINE	89829032	151510048	163463936	158003648	144785648	165039024	189180640	188824304	199940736	187490304	187006672	185088080	145438556	189588456	0.3825	0.0116213	0.0171117
URIDINE-5-MONOPHOSPHATE	11017633	12344542	12381426	7386515	10922017	6424694	638140224	603534848	613699520	583166208	603286912	609623040	1.00795e+07	6.08575e+08	5.9159	2.82747e-09	1.55511e-08
SUCROSE	1856761728	1655230720	1897639168	1865345792	1641653248	1782710656	54846533632	55416688640	56040460288	53552480256	57502199808	54119268352	1783223552	5.52463e+10	4.9533	2.33567e-09	1.40894e-08
ASPARTIC ACID	6563554304	7379889152	7571198976	7460454912	7614140416	7984466432	59214659584	59807821824	58653450240	58287992832	56670494720	56425750528	7.42895e+09	5.81767e+10	2.9692	9.40388e-11	9.76959e-10
CITRIC ACID	11775152128	8852609024	8715757568	8366588928	8769740800	8818916352	11990865920	12262309888	12360603648	11777223680	12625649664	12587760640	9216460800	12267402240	0.4125	0.00149621	0.00241199
GLYCERIC ACID	423402144	374973792	373794144	392145504	365577120	357954944	754279808	657717120	680866688	709513216	655046336	664724032	3.81308e+08	6.87025e+08	0.8494	1.23269e-07	3.42313e-07
Adenosine-3'-monophosphate	0	523542	298198	919426	0	0	284855200	248310928	246461488	254023408	253925920	256208240	290194	2.57298e+08	9.7922	1.01208e-07	2.86757e-07
D-Pantothenic acid	120086304	99318248	104626544	99289336	107473184	108458672	182354224	176999776	188954016	182506432	184321104	180972960	106542048	182684752	0.7779	5.55225e-08	1.73045e-07
SERINE	564629568	582984576	605701056	604354688	594546496	645173568	316056128	313287200	366749568	325491520	332904000	318261920	599564992	3.28792e+08	-0.8667	7.76268e-09	3.29914e-08
D-(+)-Malic acid	30070360064	28306907136	28115261440	29182046208	29545398272	31216578560	6762307072	6538324480	6578036224	6499100672	6949100544	6595245056	2.94061e+10	6.65369e+09	-2.1439	4.27328e-08	1.37776e-07
Guanosine	182977760	198862288	180031072	177863344	216732384	175943136	544296192	529119424	541389312	519504160	496417568	537682944	1.88735e+08	5.28068e+08	1.4844	1.24577e-11	1.87775e-10
Adenosine 5'-monophosphate	306508	114040	164101	682339	374736	132008	155029104	159095232	143742400	148295312	142445376	154362736	295622	1.50495e+08	8.9917	3.7004e-08	1.21399e-07
9-Fluorenone	7695345152	7971329024	8237889024	8128572928	7872241664	7985841152	4760744448	4884631040	4640586752	4591649792	9728982016	4618697216	7981869824	5537548544	-0.5275	0.0331462	0.0466041
GLUCONIC ACID	7955453952	8029705216	8343507968	8216274432	8208395776	8649240576	6863428608	6695788544	6615170560	6888425472	6367958016	6862787072	8.23376e+09	6.71559e+09	-0.294	5.43893e-07	1.28744e-06
GLUTAMIC ACID	5457897472	6156604416	6088762880	6249920512	6375511552	6841001984	8764387328	8615037952	8604504064	8150340096	8003675136	8220808704	6.19495e+09	8.39313e+09	0.4381	4.47532e-06	9.51006e-06
2-Ketogluconic acid	730120064	709714176	739488128	727302784	758748288	652288064	886912640	955008192	868219200	914147200	886826944	905035648	7.1961e+08	9.02692e+08	0.327	3.51228e-06	7.54938e-06
Sebacic acid	87232184	76609344	82794432	88000808	80989808	76689848	81038432	72758528	86454424	1167914880	81883592	100095840	8.20527e+07	2.65024e+08	1.6915	0.35754	0.405212
Dodecanedioic acid	79580104	71858112	77284448	78847976	78898640	76064296	518802016	483950752	418680192	482911648	446975456	537016640	7.70889e+07	4.81389e+08	2.6426	2.95168e-06	6.571e-06
Glycerol 3-phosphate	63578324	83915400	66255932	46065108	71097552	36147488	482532352	476184320	494808832	476126816	455181408	644552448	61176634	504897696	3.0449	9.04648e-06	1.8388e-05
1-Myristoyl-2-hydroxy-sn-glycero-3-phosphate	385301	208757	299667	165751	396533	249848	57955832	59641564	61495756	61820920	61005864	52970488	284310	59148404	7.7007	1.24477e-07	3.42313e-07
Caffeic acid	23404934	19138000	16581394	19191120	19616808	17109174	772112512	765135168	783142208	753673856	776578624	796114496	1.91736e+07	7.74459e+08	5.336	2.38609e-10	2.02818e-09
D-Mannose-6-phosphate	1127286400	1373750912	1354666624	1146848000	1366712832	1171213824	1365680896	1368529280	1269825664	1348362624	1351981824	1311860736	1256746432	1.33604e+09	0.0883	0.172773	0.218301
Guanosine 5'-monophosphate	1221881	1672830	1343235	829271	1524452	794895	55738372	58536236	54387752	51664192	52794504	64517380	1231094	5.62731e+07	5.5144	8.5985e-07	2.0099e-06
Undecanedioic acid	103701312	96753832	94036896	105610512	91671392	94760648	78230672	76739440	95660464	77895288	76089432	95458640	9.77558e+07	83345656	-0.2301	0.0123702	0.0180721
SUCCINIC ACID	1644853504	1478169472	1514182912	1473015936	1519114112	1535159040	1270827264	1254133888	1303781120	1519823360	1205004288	1372254336	1.52742e+09	1.32097e+09	-0.2095	0.00448936	0.00688124
Xanthosine	4936594	3283668	3686848	4142840	3758777	3597644	22253982	20852596	21162198	21466810	21834884	21902460	3.90106e+06	2.15788e+07	2.4677	1.10403e-13	3.3304e-12
L-SORBOSE	1250479104	1441697920	1320204416	1565531008	1560689152	1189929856	1469759616	2260287232	2183902976	2449924352	1481463552	1427798400	1388088576	1.87886e+09	0.4368	0.0499747	0.0697409
QUINIC ACID	93985398784	92451864576	93590265856	93831585792	95824470016	95858802688	4796200960	4622159360	4609675776	4763468288	4646449664	4749856768	9.42571e+10	4.69797e+09	-4.3265	1.41384e-10	1.39152e-09
P-Coumaric acid	5114460	4920843	4880057	3976966	4087651	3499580	2046296576	2029275520	2098284032	2076737920	2120098944	2109234304	4.41326e+06	2.07999e+09	8.8805	3.38629e-10	2.7532e-09
Uridine	457918688	440399104	443960256	435108480	452308640	452556384	747273216	744402432	774778240	749093504	742154816	756974400	4.47042e+08	7.52446e+08	0.7512	2.08566e-12	3.54563e-11
trans-4-Hydroxy-3-methoxycinnamate	2186777	2140481	2413505	1781663	2381879	2387200	19887704	19578816	19520968	19593062	19796442	19798368	2.21525e+06	1.96959e+07	3.1524	1.18665e-15	7.39681e-14
Azelaic acid	16464576512	17295384576	16442857472	16636749824	19201142784	15639982080	1484971776	1389212160	1389601408	1500802304	1346107904	1865206400	16946782208	1.49598e+09	-3.5018	4.14508e-07	1.00093e-06
Uridine 5'-diphospho-D-glucose	245274576	265763248	267774656	263005392	270348640	272200128	98611856	105781984	95158768	93507408	102993528	95045592	2.64061e+08	9.85165e+07	-1.4224	1.14449e-09	7.64355e-09
Dodecylbenzenesulfonic acid	1582420608	8043639296	2311471616	1375351168	6492564480	12906423296	10383408128	10135764992	2406951424	1724123904	1833969024	1769870208	5.45198e+09	4.70901e+09	-0.2114	0.778133	0.796789
BETA-ALANINE	629812672	713277056	722848000	743126400	738168896	793279552	6086454272	6021080064	6122871296	5965738496	5772938752	5797899776	7.23419e+08	5961163776	3.0427	8.40114e-11	9.24126e-10
9-HODE	34595520	49570464	62853012	51854692	59052616	58541232	82858744	75227320	81919080	78509024	78391680	92029416	5.27446e+07	8.14892e+07	0.6276	0.000322896	0.000575063
Threonic acid	1264517120	1274863488	1311746944	1314280448	1318810880	1376921728	5958403072	6760800768	6641050624	10347282432	7103199744	7053552128	1.31019e+09	7.31071e+09	2.4802	0.000214721	0.000393654
N-Methylglutamate	216288800	235884688	231930832	228500768	234796064	256560880	88548328	92903136	84531472	80804072	80142304	88603744	233993672	85922176	-1.4454	1.00123e-07	2.86757e-07
D-SACCHARIC ACID	47087534080	35679993856	36735819776	34236248064	35568164864	36811169792	3439737344	3512875776	2757499136	3193687808	3368946176	3104833536	3.76865e+10	3.2296e+09	-3.5446	9.35844e-06	1.88175e-05
D-(+)-Melezitose	9374755	10916233	16009106	11945204	1761888	9540447	141527968	132557280	134462960	124814600	144467728	128977320	9.92461e+06	134467976	3.7601	2.21349e-10	1.97106e-09
D-(+)-Trehalose	3108875	3329457	2848815	1779397	2167686	3269139	65447516	83382864	32133018	62220416	87240064	48852904	2.75056e+06	63212797	4.5224	0.000841951	0.00144445
Tridecanedioic acid	121284360	120554520	113943064	118292584	122800568	123013640	112800976	113512216	119954632	122327928	112801664	122180120	119981456	1.17263e+08	-0.0331	0.281786	0.329338
Inosine	25812768	17862406	17377402	20275954	18472910	15333716	24763476	23359984	71669480	22207204	24273178	24177818	1.91892e+07	3.17419e+07	0.7261	0.179511	0.22433
Caffeoyl quinic acid	148361856	35726064	23810372	32378202	28749984	26307718	298019008	276428192	297923136	257758160	266861472	274553600	49222366	2.78591e+08	2.5008	3.06976e-05	6.04258e-05
SUBERIC ACID	238072816	238389904	256643744	227328800	246939760	229863920	179240112	173836768	189044368	210229024	185847136	223758928	239539824	1.93659e+08	-0.3067	0.0010068	0.00166613
Ala-Ile	10518899	4684504	4832746	4490759	5532224	5231554	26651758	26332012	29776994	27697596	27872524	25805750	5881781	2.73561e+07	2.2175	3.05733e-08	1.02093e-07
trihydroxycyclohexanecarboxylic acid	853569088	266499632	118355888	264298080	165472976	162898288	844912064	970933312	991636352	1029819264	896659584	995605952	3.05182e+08	9.54928e+08	1.6457	0.00168591	0.00269458
4-AMINOBUTANOIC ACID	463608416	516353632	518003552	545923328	556895552	577227264	746693504	715155136	752184320	699075584	682933952	706848640	529668624	7.17149e+08	0.4372	6.1903e-06	1.28621e-05
prop-2-enoic acid	243880	3029112	181170	68292	209235	3426585	1338056576	1310732160	1394405248	1307370624	1369236352	1250395520	1.19305e+06	1328366080	10.1208	1.73642e-08	6.45711e-08
XANTHINE	16452723	11517458	13299152	20169226	11361751	9998754	10830712	10070228	25645390	12419671	11333984	16139109	13799844	1.44065e+07	0.0621	0.837731	0.846788
Tetradecyl sulfate sodium	331068064	2118864640	524495840	275705920	1275290624	2768910080	2156924416	2235146240	448138944	420286976	312483040	350401952	1215722528	9.8723e+08	-0.3004	0.697429	0.724552
9-HOTrE	52908464	81195296	100757032	78894064	71073760	80684128	32714926	34051316	32696034	34668416	34659184	36271372	7.75855e+07	3.41769e+07	-1.1828	0.000985006	0.00166308
Chlorogenic acid	1650651904	213142048	61641980	98832984	151242928	100777928	391983904	338555776	273993728	292114272	311366240	310290688	3.79382e+08	3.19717e+08	-0.2469	0.824683	0.838129
Canrenone	2217425408	14983622656	2732382464	974171968	6534159360	11905740800	15005606912	14709846016	2394134528	1376938752	1317232000	1573898368	6.55792e+09	6.06294e+09	-0.1132	0.894559	0.899369
Glyceraldehyde	1041994624	1046094848	958755264	1039090624	1013917568	1056938560	1089894528	1050286144	1083043072	1088510208	2044019584	1086394368	1.02613e+09	1240357984	0.2735	0.241188	0.289116
Bisphenol S	20825268	24656264	23018038	25616516	25272196	25512884	26140110	23461488	26332888	26102388	21538032	28135936	2.41502e+07	2.52851e+07	0.0663	0.381226	0.429453
cis-Aconitic acid	119402976	110688408	130837912	103166944	109108056	103101240	492249920	524119584	502376768	461376224	529656352	490829728	1.12718e+08	5.00101e+08	2.1495	6.38253e-09	2.84174e-08
9-(2,3-dihydroxypropoxy)-9-oxononanoic acid	459826432	513006208	416389536	469957504	477707136	543310592	116015184	131171384	109341520	115568880	98907072	134010368	4.80033e+08	1.17502e+08	-2.0304	1.4547e-06	3.27745e-06
Phosphoric acid	5324918272	5182904320	5417088512	5297469440	5547142656	5188797952	5149061120	5173904384	6041667072	5397443584	5267867648	6293411328	5.32639e+09	5.55389e+09	0.0603	0.317133	0.361609
ALLOSE	1195130496	929806400	988298240	960628096	936516480	962611712	468087072	433999680	390876352	545756288	562534272	494246208	9.95499e+08	482583312	-1.0446	3.29236e-06	7.15897e-06
Pseudouridine	22344342	19169820	20322066	20147312	22032912	20428210	32660766	32299452	36044544	34164088	32788234	33109092	20740777	3.3511e+07	0.6922	1.37954e-08	5.37444e-08
2,6-Di-tert-butyl-4-nitrophenol	294899136	278056448	284380480	389506272	302435616	297071616	255633184	270769888	273327360	257986080	355557280	331830048	307724928	290850640	-0.0814	0.49849	0.535733
Glycolic acid	330831648	347388704	319143104	312780960	330830720	361632640	581504256	564599552	637482688	733569728	567207232	610908800	3.33768e+08	6.15879e+08	0.8838	5.86218e-05	0.000113013
alpha-D-Glucopyranoside, beta-L-fructofuranosyl 6-O-[(2E)-3-(4-hydroxyphenyl)-1-oxo-2-propen-1-yl]-	0	165190	71155	0	0	0	484763680	489122720	519683392	475526880	469181632	493395712	39390.8	488612336	13.5985	1.30918e-08	5.3221e-08
Caffeic acid hexoside	49124384	20768344	16259460	17653122	19720490	17609614	982473344	979819072	954340160	966364736	937908672	986738496	23522569	9.67941e+08	5.3628	1.05684e-14	4.09227e-13
LACTIC ACID	1244092928	2308044544	3026110208	2720757504	1316514560	1965012224	2241514240	1334013440	1965065984	3108658432	1813897344	2392047360	2096755328	2142532800	0.0312	0.907821	0.907821
5'-Deoxy-5'-Methylthioadenosine	1135293	1007978	1109657	1283876	1026978	1337825	10231645	9113968	10031454	9813688	10205792	9699464	1.15027e+06	9.84934e+06	3.0981	4.75662e-09	2.40402e-08
10-HYDROXYDECANOIC ACID	41992564	40904740	40273264	29335038	43416720	41988864	40747672	39876132	37911656	30905728	40311016	36396944	39651865	3.76915e+07	-0.0731	0.469401	0.510338
Coumaroyl Hexoside	7567418	6649416	6007296	6559632	6805798	7514388	2187795456	2432851712	2461273600	2689864704	2291107072	2509385984	6850658	2428713088	8.4697	4.17501e-07	1.00093e-06
Dehydroascorbic acid	118373384	203955136	145471200	139139776	96517296	102040496	2034009984	2128778496	1764319744	1409794944	2372444160	2068732288	134249548	1.96301e+09	3.8701	3.50202e-05	6.82165e-05
C10-LAS	720923904	765482560	638184384	625716416	771681152	1149659264	1276708352	1166405120	886512640	772499712	815805248	904603776	7.78608e+08	9.70422e+08	0.3177	0.123941	0.162077
Benzoic acid	39115100	36712084	36244692	36150928	38705708	37908232	35517444	34394176	34333104	33346844	33339296	32674710	3.74728e+07	3.39343e+07	-0.1431	0.000416198	0.000720639
Dinoterb	29257840	32235776	33371784	55969576	91701904	60163776	28169588	30559740	155900336	36813368	48581444	60945176	5.04501e+07	6.01616e+07	0.254	0.672937	0.703013
4-Vinylphenol	1545430	1420440	1239571	1174683	1192419	1352147	919547008	916073024	938069760	936638400	962594176	964678720	1.32078e+06	9.396e+08	9.4745	1.09867e-09	7.60932e-09
PIMELIC ACID	81170800	76984368	77028080	75880672	74559656	80399016	50416648	48297000	52555132	55748272	53723900	56425588	77670432	52861090	-0.5552	5.15175e-08	1.63284e-07
4-hydroxybenzaldehyde	34652316	31836872	38070864	35717468	26598246	30514974	55380084	65975144	44447576	37301108	46432656	57883340	3.28985e+07	5.12367e+07	0.6392	0.00590749	0.00883761
3-p-Coumaroylquinic acid	21894492	15221333	15136282	15662813	14612660	14836611	24589626	23919174	23565742	19400624	23025040	22749258	1.62274e+07	2.28749e+07	0.4953	0.00100316	0.00166613
Malonic acid	37768952	37460056	38078644	37704012	41982812	40250544	294988928	219174304	245986832	178786880	176357424	204968736	38874170	2.20044e+08	2.5009	0.000180262	0.000333752
3-Methylbenzoic acid	4766341	5326609	3532774	5313254	4151022	4002308	79486968	77608720	78745296	78516016	79339016	81929152	4.51538e+06	7.92709e+07	4.1339	3.4609e-13	8.08985e-12
MEHP	16302489	15403607	16024005	14796856	15153530	16448561	18243822	18457918	16755759	16545021	16782146	17392604	1.56882e+07	1.73629e+07	0.1463	0.00327917	0.00506781
Mucic acid	848281536	170934656	75576072	82951848	102788352	85922880	32993610	34031148	31664722	36670356	36708908	33832412	2.27743e+08	3.43169e+07	-2.7304	0.182207	0.225647
